# Supplementary material for: Environmental regulation and carbon emission efficiency: Evidence from pollution levy standards adjustment in China
Source: PLoS One. 2024 Feb 1;19(2):e0296642. doi: 10.1371/journal.pone.0296642 (PMC10833537; doi:10.1371/journal.pone.0296642)
Supplement: S1 Data — (XLSX) [file pone.0296642.s001.xlsx]

## Sheet: Sheet1
year	province_code	province	city_code	city	var6	co2	lnco2	longitude	latitude	regional_gdp_capita	regional_gdp	tertiary_ratio	second_ratio	population	number_internet_user	budget_expenditure	budget_income	FDI_firms	FDI_amount	telecom	loans	x	city	lnei	lnrgdp	is	gov	fin	fdi	lncee	lngdp	lnfdi	lnpop	weight	dt	dudt	lnict	lngov	lnind	cee	rcee	pcee	region	duu1	current	before2	before1	after2	after3
2004	110000	北京市	110000	北京市	北京市2008	170000000	18.9642	116.408	39.904	63029	100000000	73.25	25.68	1220.5	4400000	20000000	18000000	1129	608172	7500000	190000000	348300000	1	0.495835	11.0514	0.2568	0.186811	1.83839	0.0057987	-0.495835	18.4683	13.3182	7.10702	1	2010	1	15.2967	16.7907	17.1089	0.728472	0.86994	0.837382	1	1	0	1	0	0	0
2005	110000	北京市	110000	北京市	北京市2009	180000000	19.0342	116.408	39.904	70452	120000000	75.53	23.5	1235.6	5000000	23000000	20000000	1019	612094	8700000	240000000	423000000	1	0.418572	11.1627	0.235	0.190847	2.00485	0.0050366	-0.418572	18.6157	13.3246	7.11931	1	2010	1	15.4348	16.9594	17.1675	0.750655	0.89643	0.837382	1	1	0	0	1	0	0
2006	110000	北京市	110000	北京市	北京市2010	210000000	19.153	116.408	39.904	75943	140000000	75.11	24.01	1251.8	5500000	27000000	24000000	984	636358	11000000	280000000	490400000	1	0.387816	11.2378	0.2401	0.192532	1.99631	0.0045088	-0.387816	18.7652	13.3635	7.13234	1	2010	1	15.5122	17.1177	17.3385	0.792479	0.946376	0.837382	1	1	1	0	0	0	0
2007	110000	北京市	110000	北京市	北京市2011	230000000	19.2549	116.408	39.904	81658	160000000	76.07	23.09	1267.9	5200000	32000000	30000000	714	705447	4400000	320000000	553300000	1	0.348586	11.3103	0.2309	0.199683	1.95616	0.0043407	-0.348586	18.9063	13.4666	7.14512	1	2010	1	15.4706	17.2953	17.4405	0.813749	0.971777	0.837382	1	1	0	0	0	0	0
2008	110000	北京市	110000	北京市	北京市2012	240000000	19.2895	116.408	39.904	87475	180000000	76.46	22.7	1287.7	5700000	37000000	33000000	685	804160	4900000	350000000	605500000	1	0.287716	11.3791	0.227	0.20612	1.9306	0.0044977	-0.287716	19.0017	13.5976	7.16061	1	2010	1	15.5595	17.4225	17.5189	0.815693	0.974098	0.837382	1	1	0	0	0	1	0
2009	110000	北京市	110000	北京市	北京市2013	240000000	19.3123	116.408	39.904	148181	200000000	76.85	22.32	1306.9	5400000	42000000	37000000	665	852418	5900000	380000000	667900000	1	0.22373	11.9062	0.2232	0.214028	1.96002	0.0043712	-0.22373	19.0885	13.6558	7.17541	1	2010	1	15.4926	17.5469	17.5889	0.815541	0.973917	0.837382	1	1	0	0	0	0	1
2010	110000	北京市	110000	北京市	北京市2014	240000000	19.3086	116.408	39.904	99995	210000000	77.95	21.31	1324.9	5500000	45000000	40000000	643	904085	6900000	420000000	736700000	1	0.130323	11.5129	0.2131	0.212119	1.98986	0.0042384	-0.130323	19.1782	13.7147	7.18909	1	2010	1	15.5257	17.6276	17.6323	0.811149	0.968672	0.837382	1	1	0	0	0	0	0
2011	110000	北京市	110000	北京市	北京市2015	240000000	19.2991	116.408	39.904	106497	230000000	79.65	19.74	1339.3	4900000	57000000	47000000	608	1300000	9200000	490000000	838900000	1	0.0448379	11.5759	0.1974	0.249307	2.1227	0.005647	-0.0448379	19.2542	14.0776	7.1999	1	2010	1	15.4088	17.8651	17.6317	0.798576	0.953657	0.837382	1	1	0	0	0	0	0
2012	110000	北京市	110000	北京市	北京市2016	240000000	19.2924	116.408	39.904	118198	260000000	80.23	19.26	1354	4800000	64000000	51000000	565	1300000	14000000	570000000	957900000	1	-0.0709923	11.6801	0.1926	0.249587	2.20572	0.0050756	0.0709923	19.3634	14.0801	7.21082	1	2010	1	15.3758	17.9754	17.7162	0.785135	0.937607	0.837382	1	1	0	0	0	0	0
2013	110000	北京市	110000	北京市	北京市2017	240000000	19.3016	116.408	39.904	129204	280000000	80.605	18.945	1361	5400000	68000000	54000000	544	2400000	8800000	630000000	1053000000	1	-0.148554	11.7692	0.18945	0.243601	2.2641	0.008691	0.148554	19.4501	14.7046	7.21598	1	2010	1	15.5056	18.0379	17.7865	0.781362	0.933101	0.837382	1	1	0	0	0	0	0
2014	110000	北京市	110000	北京市	北京市2018	250000000	19.3225	116.408	39.904	140211	300000000	80.98	18.63	1368	6400000	75000000	58000000	543	1700000	6200000	700000000	1155000000	1	-0.207436	11.8509	0.1863	0.24629	2.32466	0.0057094	0.207436	19.5299	14.3643	7.22111	1	2010	1	15.664	18.1287	17.8495	0.782183	0.934081	0.837382	1	1	0	0	0	0	0
2015	110000	北京市	110000	北京市	北京市2019	250000000	19.3528	116.408	39.904	164220	350000000	83.52	16.16	1387	6900000	74000000	58000000	495	1400000	6200000	740000000	1236000000	1	-0.331143	12.009	0.1616	0.209444	2.08012	0.0040183	0.331143	19.684	14.1671	7.2349	1	2010	1	15.7456	18.1207	17.8614	0.793414	0.947493	0.837382	1	1	0	0	0	0	0
2004	120000	天津市	120000	天津市	天津市2008	120000000	18.6261	117.201	39.0842	55473	64000000	37.94	60.13	966.7	4600000	8700000	6800000	1639	741978	3300000	77000000	164600000	2	0.658828	10.9237	0.6013	0.136555	1.21005	0.0116766	-0.658828	17.9672	13.5171	6.87389	2	2010	0	15.3441	15.9762	17.4586	0.668226	0.811458	0.823488	1	1	0	1	0	0	0
2005	120000	天津市	120000	天津市	天津市2009	130000000	18.7178	117.201	39.0842	62574	75000000	45.27	53.02	974.4	5300000	11000000	8200000	1968	901985	3600000	110000000	216100000	2	0.58191	11.0441	0.5302	0.149468	1.48264	0.0119915	-0.58191	18.1359	13.7124	6.88182	2	2010	0	15.4896	16.2352	17.5014	0.694587	0.843469	0.823488	1	1	0	0	1	0	0
2006	120000	天津市	120000	天津市	天津市2010	170000000	18.9537	117.201	39.0842	72994	92000000	45.95	52.47	982.4	1700000	14000000	11000000	1883	1100000	4100000	140000000	261400000	2	0.613705	11.1982	0.5247	0.14926	1.49322	0.0117608	-0.613705	18.34	13.897	6.89	2	2010	1	14.3696	16.4379	17.695	0.789782	0.959068	0.823488	1	1	1	0	0	0	0
2007	120000	天津市	120000	天津市	天津市2011	190000000	19.0551	117.201	39.0842	85213	110000000	46.16	52.43	990.7	1900000	18000000	15000000	1327	1300000	1600000	150000000	299500000	2	0.511597	11.3529	0.5243	0.158865	1.31753	0.0115466	-0.511597	18.5435	14.0822	6.89841	2	2010	1	14.4584	16.7038	17.8978	0.801347	0.973113	0.823488	1	1	0	0	0	0	0
2008	120000	天津市	120000	天津市	天津市2012	200000000	19.089	117.201	39.0842	93173	130000000	46.99	51.68	994.8	2100000	21000000	18000000	1337	1500000	1600000	170000000	347200000	2	0.414174	11.4422	0.5168	0.166219	1.34886	0.0116461	-0.414174	18.6748	14.2221	6.90254	2	2010	1	14.5763	16.8804	18.0147	0.800866	0.972529	0.823488	1	1	0	0	0	1	0
2009	120000	天津市	120000	天津市	天津市2013	200000000	19.1118	117.201	39.0842	143129	140000000	48.05	50.64	998.6	1900000	25000000	21000000	1345	1700000	1700000	190000000	389900000	2	0.328576	11.8715	0.5064	0.177396	1.35373	0.0117111	-0.328576	18.7832	14.336	6.90635	2	2010	1	14.4468	17.0539	18.1028	0.798766	0.969978	0.823488	1	1	0	0	0	0	1
2010	120000	天津市	120000	天津市	天津市2014	200000000	19.1083	117.201	39.0842	105231	160000000	49.34	49.38	1010.3	10000000	29000000	24000000	1254	1900000	134868	220000000	439400000	2	0.234843	11.5639	0.4938	0.183424	1.38081	0.0119965	-0.234843	18.8735	14.4503	6.918	2	2010	1	16.132	17.1775	18.1678	0.791517	0.961176	0.823488	1	1	0	0	0	0	0
2011	120000	天津市	120000	天津市	天津市2015	200000000	19.0987	117.201	39.0842	107960	170000000	52.15	46.58	1021.8	12000000	32000000	27000000	1203	2100000	2600000	250000000	486300000	2	0.174946	11.5895	0.4658	0.195448	1.48148	0.0127792	-0.174946	18.9238	14.5638	6.92932	2	2010	1	16.3046	17.2913	18.1598	0.783028	0.950867	0.823488	1	1	0	0	0	0	0
2012	120000	天津市	120000	天津市	天津市2016	200000000	19.0916	117.201	39.0842	115053	180000000	56.44	42.33	1036	2800000	37000000	27000000	1076	3100000	4000000	270000000	526800000	2	0.0895025	11.6532	0.4233	0.206841	1.53019	0.0172351	-0.0895025	19.0021	14.9413	6.94312	2	2010	1	14.8593	17.4263	18.1424	0.772402	0.937964	0.823488	1	1	0	0	0	0	0
2013	120000	天津市	120000	天津市	天津市2017	200000000	19.1018	117.201	39.0842	117882	180000000	57.53	41.395	1047	3400000	33000000	23000000	966	1100000	3000000	300000000	548000000	2	0.0741655	11.6775	0.41395	0.178819	1.64071	0.0057816	-0.0741655	19.0276	13.8745	6.95368	2	2010	1	15.0363	17.3062	18.1456	0.78271	0.950481	0.823488	1	1	0	0	0	0	0
2014	120000	天津市	120000	天津市	天津市2018	200000000	19.1223	117.201	39.0842	120711	190000000	58.62	40.46	1066	4900000	31000000	21000000	967	485104	1500000	330000000	572700000	2	0.0698268	11.7012	0.4046	0.16505	1.72993	0.002579	-0.0698268	19.0525	13.0921	6.97167	2	2010	1	15.4068	17.251	18.1476	0.792135	0.961927	0.823488	1	1	0	0	0	0	0
2015	120000	天津市	120000	天津市	天津市2019	210000000	19.1526	117.201	39.0842	90371	140000000	63.46	35.23	1087	5200000	35000000	24000000	937	473161	1400000	350000000	556200000	2	0.388014	11.4117	0.3523	0.248774	2.47263	0.0033548	-0.388014	18.7646	13.0672	6.99118	2	2010	1	15.4718	17.3733	17.7213	0.806039	0.978811	0.823488	1	1	0	0	0	0	0
2004	130000	河北省	130100	石家庄市	石家庄市2008	51000000	17.7526	114.515	38.0423	28923	28000000	38.9	50.19	974.7	956940	1900000	1100000	87	44028	557011	21000000	53809481	3	0.591268	10.2724	0.5019	0.068274	0.732791	0.0015512	-0.591268	17.1613	10.6926	6.88213	3	2010	0	13.7715	14.4771	16.472	0.635622	0.845228	0.752013	1	1	0	1	0	0	0
2005	130000	河北省	130100	石家庄市	石家庄市2009	56000000	17.8397	114.515	38.0423	30428	30000000	40.15	49.58	986.4	1000000	2400000	1300000	85	54350	607441	29000000	64290670	3	0.622529	10.3232	0.4958	0.0802715	0.96178	0.0018109	-0.622529	17.2171	10.9032	6.89406	3	2010	0	13.8642	14.6948	16.5156	0.663431	0.882206	0.752013	1	1	0	0	1	0	0
2006	130000	河北省	130100	石家庄市	石家庄市2010	66000000	18.0017	114.515	38.0423	33915	34000000	40.51	48.63	983.3	1300000	3100000	1600000	81	24415	639697	33000000	73430970	3	0.65957	10.4316	0.4863	0.0897274	0.962094	0.0007179	-0.65957	17.3422	10.103	6.89091	3	2010	1	14.0875	14.9312	16.6212	0.718364	0.955255	0.752013	1	1	1	0	0	0	0
2007	130000	河北省	130100	石家庄市	石家庄市2011	73000000	18.1021	114.515	38.0423	39919	41000000	40.07	49.77	993.2	1700000	4000000	2200000	75	36726	722164	37000000	86140495	3	0.577245	10.5946	0.4977	0.0988414	0.896417	0.0008996	-0.577245	17.5249	10.5112	6.90093	3	2010	1	14.3271	15.2106	16.8271	0.729664	0.970281	0.752013	1	1	0	0	0	0	0
2008	130000	河北省	130100	石家庄市	石家庄市2012	75000000	18.1363	114.515	38.0423	43552	45000000	40.16	49.79	1001.3	1900000	4600000	2700000	67	84811	837647	40000000	95143782	3	0.514041	10.6817	0.4979	0.103127	0.887751	0.0018846	-0.514041	17.6222	11.3482	6.90905	3	2010	1	14.4361	15.3504	16.9249	0.730777	0.971761	0.752013	1	1	0	0	0	1	0
2009	130000	河北省	130100	石家庄市	石家庄市2013	77000000	18.1589	114.515	38.0423	48491	49000000	41.44	48.51	1004.2	1900000	5200000	3200000	60	98050	869830	45000000	105100000	3	0.459056	10.7891	0.4851	0.107521	0.9277	0.002016	-0.459056	17.6999	11.4932	6.91195	3	2010	1	14.4678	15.4698	16.9765	0.730954	0.971996	0.752013	1	1	0	0	0	0	1
2010	130000	河北省	130100	石家庄市	石家庄市2014	77000000	18.1548	114.515	38.0423	48970	52000000	43.81	46.76	1020.1	2100000	5700000	3400000	57	102189	856924	51000000	114900000	3	0.393765	10.799	0.4676	0.109566	0.986201	0.0019765	-0.393765	17.761	11.5346	6.92766	3	2010	1	14.5763	15.5498	17.0009	0.727237	0.967053	0.752013	1	1	0	0	0	0	0
2011	130000	河北省	130100	石家庄市	石家庄市2015	76000000	18.1459	114.515	38.0423	51043	54000000	45.84	45.08	1026.9	2300000	6800000	3800000	58	114013	835497	51000000	119600000	3	0.333929	10.8404	0.4508	0.125425	0.941827	0.0020956	-0.333929	17.812	11.6441	6.9343	3	2010	1	14.6614	15.7359	17.0153	0.717516	0.954127	0.752013	1	1	0	0	0	0	0
2012	130000	河北省	130100	石家庄市	石家庄市2016	75000000	18.1382	114.515	38.0423	55177	59000000	46.44	45.45	1033	2800000	7500000	4100000	51	122102	867303	52000000	126500000	3	0.240475	10.9183	0.4545	0.125869	0.873166	0.0020598	-0.240475	17.8977	11.7126	6.94022	3	2010	1	14.8487	15.8252	17.1092	0.70616	0.939025	0.752013	1	1	0	0	0	0	0
2013	130000	河北省	130100	石家庄市	石家庄市2017	76000000	18.149	114.515	38.0423	57024	62000000	50.975	41.51	974	3200000	8100000	4600000	47	139458	869762	89000000	167900000	3	0.210073	10.9512	0.4151	0.130601	1.44487	0.0022577	-0.210073	17.9389	11.8455	6.88141	3	2010	1	14.9724	15.9033	17.0597	0.706331	0.939253	0.752013	1	1	0	0	0	0	0
2014	130000	河北省	130100	石家庄市	石家庄市2018	78000000	18.1695	114.515	38.0423	55723	61000000	55.51	37.57	977	3700000	9900000	5200000	44	149993	873512	100000000	181700000	3	0.246003	10.9282	0.3757	0.163024	1.65966	0.0024659	-0.246003	17.9235	11.9183	6.88449	3	2010	1	15.1346	16.1097	16.9446	0.709017	0.942825	0.752013	1	1	0	0	0	0	0
2015	130000	河北省	130100	石家庄市	石家庄市2019	80000000	18.2001	114.515	38.0423	52859	58000000	60.74	31.53	1049	3900000	11000000	5700000	39	163351	810957	110000000	192700000	3	0.322396	10.8754	0.3153	0.180962	1.95213	0.0028115	-0.322396	17.8777	12.0037	6.95559	3	2010	1	15.1842	16.1682	16.7234	0.725073	0.964176	0.752013	1	1	0	0	0	0	0
2004	130000	河北省	130200	唐山市	唐山市2008	60000000	17.9166	118.18	39.6309	48054	36000000	31.11	59.34	739.4	525410	2600000	1500000	85	83619	427268	16000000	56301362	4	0.528432	10.7801	0.5934	0.0721788	0.436397	0.0023481	-0.528432	17.3882	11.334	6.60584	4	2010	0	13.1719	14.7596	16.8663	0.627361	0.816765	0.768106	1	1	0	1	0	0	0
2005	130000	河北省	130200	唐山市	唐山市2009	65000000	17.9974	118.18	39.6309	51179	38000000	32.8	57.76	745	702732	2900000	1700000	87	79275	465526	22000000	65955305	4	0.541001	10.8431	0.5776	0.0749511	0.576321	0.0020792	-0.541001	17.4564	11.2807	6.61338	4	2010	0	13.4627	14.8655	16.9076	0.658068	0.856742	0.768106	1	1	0	0	1	0	0
2006	130000	河北省	130200	唐山市	唐山市2010	78000000	18.1753	118.18	39.6309	59389	45000000	32.42	58.14	734.4	893218	3300000	2000000	86	87409	511665	27000000	78688160	4	0.560035	10.9919	0.5814	0.0743839	0.607745	0.0019558	-0.560035	17.6153	11.3784	6.59905	4	2010	1	13.7026	15.0168	17.073	0.726595	0.945957	0.768106	1	1	1	0	0	0	0
2007	130000	河北省	130200	唐山市	唐山市2011	87000000	18.2762	118.18	39.6309	71565	54000000	30.98	60.08	736	1100000	4400000	2600000	79	108123	551272	31000000	94117332	4	0.46388	11.1784	0.6008	0.0811548	0.567481	0.0019867	-0.46388	17.8123	11.591	6.60123	4	2010	1	13.914	15.3009	17.3028	0.739849	0.963213	0.768106	1	1	0	0	0	0	0
2008	130000	河北省	130200	唐山市	唐山市2012	90000000	18.3105	118.18	39.6309	76643	59000000	31.72	59.26	739.4	1200000	4900000	3000000	79	123024	597244	35000000	103800000	4	0.423944	11.2469	0.5926	0.083648	0.601745	0.0020988	-0.423944	17.8865	11.7201	6.60584	4	2010	1	14.0225	15.4054	17.3633	0.743345	0.967765	0.768106	1	1	0	0	0	1	0
2009	130000	河北省	130200	唐山市	唐山市2013	92000000	18.3332	118.18	39.6309	82831	61000000	32.27	58.7	740.3	1400000	5000000	3200000	79	135178	631975	40000000	111200000	4	0.403354	11.3246	0.587	0.0812223	0.647541	0.0022084	-0.403354	17.9299	11.8143	6.60706	4	2010	1	14.1303	15.4193	17.3971	0.746831	0.972302	0.768106	1	1	0	0	0	0	1
2010	130000	河北省	130200	唐山市	唐山市2014	91000000	18.329	118.18	39.6309	80450	62000000	33.27	57.75	750.3	1400000	5200000	3200000	74	140687	592559	43000000	115700000	4	0.382321	11.2954	0.5775	0.0842781	0.687285	0.0022599	-0.382321	17.9467	11.8543	6.62047	4	2010	1	14.1376	15.4731	17.3977	0.744663	0.969479	0.768106	1	1	0	0	0	0	0
2011	130000	河北省	130200	唐山市	唐山市2015	90000000	18.3199	118.18	39.6309	78398	61000000	35.55	55.13	754.1	1400000	5900000	3300000	68	124376	529455	48000000	120200000	4	0.393027	11.2696	0.5513	0.0970434	0.783122	0.0020379	-0.393027	17.9269	11.7311	6.62552	4	2010	1	14.1448	15.5943	17.3314	0.7406	0.96419	0.768106	1	1	0	0	0	0	0
2012	130000	河北省	130200	唐山市	唐山市2016	90000000	18.3127	118.18	39.6309	81239	64000000	35.5	55.07	757	1700000	6400000	3600000	62	148301	546578	50000000	125700000	4	0.345337	11.3052	0.5507	0.10111	0.782864	0.0023337	-0.345337	17.9673	11.907	6.62936	4	2010	1	14.3343	15.6758	17.3708	0.734083	0.955706	0.768106	1	1	0	0	0	0	0
2013	130000	河北省	130200	唐山市	唐山市2017	91000000	18.3228	118.18	39.6309	82972	65000000	36.76	54.98	758	1900000	6600000	3800000	62	160669	551276	52000000	130600000	4	0.328301	11.3263	0.5498	0.101473	0.798277	0.0024604	-0.328301	17.9945	11.9871	6.63068	4	2010	1	14.473	15.7066	17.3963	0.735154	0.9571	0.768106	1	1	0	0	0	0	0
2014	130000	河北省	130200	唐山市	唐山市2018	93000000	18.3433	118.18	39.6309	87855	70000000	38.02	54.89	757	2200000	7500000	4300000	63	170068	532489	55000000	139700000	4	0.28579	11.3834	0.5489	0.107734	0.795373	0.0024453	-0.28579	18.0576	12.044	6.62936	4	2010	1	14.604	15.8295	17.4577	0.734482	0.956225	0.768106	1	1	0	0	0	0	0
2015	130000	河北省	130200	唐山市	唐山市2019	95000000	18.3739	118.18	39.6309	86667	69000000	39.85	52.44	757	2600000	8000000	4700000	58	180386	523089	61000000	145800000	4	0.325697	11.3698	0.5244	0.115749	0.883135	0.0026181	-0.325697	18.0482	12.1029	6.62936	4	2010	1	14.7749	15.8918	17.4027	0.742512	0.96668	0.768106	1	1	0	0	0	0	0
2004	130000	河北省	130300	秦皇岛市	秦皇岛市2008	21000000	16.8657	119.6	39.9354	27481	8100000	48.19	40.54	293.1	320905	941871	486800	106	40130	174590	5500000	15549737	5	0.959617	10.2213	0.4054	0.116431	0.67591	0.0049607	-0.959617	15.9061	10.5999	5.68051	5	2011	0	12.6789	13.7556	15.0032	0.529935	0.861959	0.614803	1
2005	130000	河北省	130300	秦皇岛市	秦皇岛市2009	23000000	16.9319	119.6	39.9354	27110	8000000	48.53	38.74	296.8	396870	1000000	563332	102	45713	202199	7300000	17622702	5	1.03132	10.2077	0.3874	0.128917	0.907873	0.0056819	-1.03132	15.9006	10.7301	5.69306	5	2011	0	12.8914	13.852	14.9523	0.55473	0.902288	0.614803	1
2006	130000	河北省	130300	秦皇岛市	秦皇岛市2010	25000000	17.034	119.6	39.9354	31182	9300000	46.86	39.53	287.8	394115	1400000	720200	93	49706	214026	9000000	21032460	5	0.987971	10.3476	0.3953	0.145884	0.962947	0.0053419	-0.987971	16.0461	10.8139	5.66227	5	2011	0	12.8844	14.1211	15.118	0.573902	0.933473	0.614803	1
2007	130000	河北省	130300	秦皇岛市	秦皇岛市2011	28000000	17.1351	119.6	39.9354	35691	11000000	47.72	39.2	289.1	524381	1700000	866439	65	60195	237906	10000000	24506303	5	0.949263	10.4827	0.392	0.157576	0.971337	0.0056253	-0.949263	16.1858	11.0053	5.66677	5	2011	1	13.17	14.338	15.2493	0.591465	0.96204	0.614803	1
2008	130000	河北省	130300	秦皇岛市	秦皇岛市2012	29000000	17.1694	119.6	39.9354	37804	11000000	47.33	39.29	290.5	560000	2000000	1100000	69	62795	258384	12000000	27202411	5	0.920854	10.5402	0.3929	0.175513	1.03591	0.0055114	-0.920854	16.2486	11.0476	5.6716	5	2011	1	13.2357	14.5085	15.3144	0.592819	0.964242	0.614803	1
2009	130000	河北省	130300	秦皇岛市	秦皇岛市2013	29000000	17.1922	119.6	39.9354	39889	12000000	47.03	38.29	292	590000	2000000	1100000	69	73825	279198	13000000	28840481	5	0.918144	10.5939	0.3829	0.171393	1.11839	0.0063166	-0.918144	16.274	11.2095	5.67675	5	2011	1	13.2879	14.5102	15.314	0.596893	0.970869	0.614803	1
2010	130000	河北省	130300	秦皇岛市	秦皇岛市2014	29000000	17.1882	119.6	39.9354	39282	12000000	48.01	37.44	293.9	610000	2100000	1100000	70	81211	266378	15000000	31406153	5	0.887794	10.5785	0.3744	0.176632	1.26266	0.0067675	-0.887794	16.3004	11.3048	5.68324	5	2011	1	13.3212	14.5668	15.318	0.594811	0.967483	0.614803	1
2011	130000	河北省	130300	秦皇岛市	秦皇岛市2015	29000000	17.179	119.6	39.9354	40746	13000000	50.2	35.59	295.3	640000	2300000	1100000	63	86122	239557	15000000	31942159	5	0.837405	10.6151	0.3559	0.182573	1.1999	0.0068873	-0.837405	16.3416	11.3635	5.68799	5	2011	1	13.3692	14.641	15.3085	0.590839	0.961022	0.614803	1
2012	130000	河北省	130300	秦皇岛市	秦皇岛市2016	29000000	17.1718	119.6	39.9354	73755	13000000	50.75	34.73	297	900000	2500000	1200000	56	90438	243009	15000000	33681622	5	0.754064	11.2085	0.3473	0.181992	1.13125	0.0067023	-0.754064	16.4177	11.4124	5.69373	5	2011	1	13.7102	14.7139	15.3602	0.584714	0.951059	0.614803	1
2013	130000	河北省	130300	秦皇岛市	秦皇岛市2017	29000000	17.1819	119.6	39.9354	48356	15000000	52.59	33.935	298	960000	2600000	1200000	49	102197	239792	17000000	37161248	5	0.658115	10.7864	0.33935	0.175093	1.13271	0.0068116	-0.658115	16.5238	11.5347	5.69709	5	2011	1	13.7747	14.7813	15.4431	0.581868	0.946429	0.614803	1
2014	130000	河北省	130300	秦皇岛市	秦皇岛市2018	30000000	17.2024	119.6	39.9354	52380	16000000	54.43	33.14	299	1100000	2900000	1300000	48	110865	233104	19000000	41444824	5	0.592344	10.8663	0.3314	0.178072	1.1828	0.0067784	-0.592344	16.6101	11.6161	5.70044	5	2011	1	13.9108	14.8845	15.5056	0.581685	0.946132	0.614803	1
2015	130000	河北省	130300	秦皇岛市	秦皇岛市2019	30000000	17.233	119.6	39.9354	51334	16000000	54.31	32.89	301	1300000	3200000	1400000	43	120036	222656	22000000	44485082	5	0.637395	10.8461	0.3289	0.197234	1.36847	0.0074464	-0.637395	16.5956	11.6955	5.70711	5	2011	1	14.0701	14.9722	15.4836	0.588341	0.956957	0.614803	1
2004	130000	河北省	130400	邯郸市	邯郸市2008	42000000	17.5488	114.539	36.6257	22651	20000000	33.32	55.11	879.3	962177	1500000	774586	28	25367	266584	8500000	32027080	6	0.742388	10.028	0.5511	0.0778708	0.428114	0.0012745	-0.742388	16.8064	10.1412	6.77913	6		0	13.7769	14.2537	16.2106	0.629607	0.870419	0.723338	1	0	0	0	0	0	0
2005	130000	河北省	130400	邯郸市	邯郸市2009	46000000	17.6418	114.539	36.6257	22779	20000000	33.86	53.89	884.7	999056	2000000	871760	33	33236	298421	11000000	35692163	6	0.822909	10.0336	0.5389	0.0981115	0.562489	0.0016492	-0.822909	16.8189	10.4114	6.78525	6		0	13.8146	14.4972	16.2006	0.661106	0.913966	0.723338	1	0	0	0	0	0	0
2006	130000	河北省	130400	邯郸市	邯郸市2010	50000000	17.7181	114.539	36.6257	26143	24000000	32.75	54.21	953.2	596075	2600000	1200000	27	49191	333593	13000000	41606681	6	0.740678	10.1714	0.5421	0.111729	0.558418	0.002083	-0.740678	16.9774	10.8035	6.85982	6		0	13.2981	14.7857	16.3651	0.672989	0.930394	0.723338	1	0	0	0	0	0	0
2007	130000	河北省	130400	邯郸市	邯郸市2011	55000000	17.8184	114.539	36.6257	30270	28000000	32.66	54.77	971.7	769612	3300000	1600000	23	65546	366651	15000000	49350190	6	0.674613	10.3179	0.5477	0.11783	0.550399	0.0023501	-0.674613	17.1438	11.0905	6.87905	6		0	13.5536	15.0053	16.5418	0.692985	0.958038	0.723338	1	0	0	0	0	0	0
2008	130000	河北省	130400	邯郸市	邯郸市2012	57000000	17.8526	114.539	36.6257	32650	30000000	33.71	53.59	986.5	920000	3800000	1800000	27	80020	416976	18000000	55747731	6	0.627786	10.3936	0.5359	0.125511	0.608793	0.0026459	-0.627786	17.2248	11.29	6.89416	6		0	13.7321	15.1494	16.601	0.695647	0.961717	0.723338	1	0	0	0	0	0	0
2009	130000	河北省	130400	邯郸市	邯郸市2013	58000000	17.8752	114.539	36.6257	30800	31000000	35.76	51.34	993.5	1000000	3700000	1700000	27	88377	457295	21000000	58540418	6	0.638231	10.3353	0.5134	0.119919	0.684297	0.0028867	-0.638231	17.237	11.3894	6.90123	6		0	13.8155	15.1161	16.5703	0.702317	0.970938	0.723338	1	0	0	0	0	0	0
2010	130000	河北省	130400	邯郸市	邯郸市2014	58000000	17.8711	114.539	36.6257	32943	31000000	36.8	50.11	1020.7	1100000	4000000	1800000	19	92540	455411	24000000	61988954	6	0.628034	10.4026	0.5011	0.131387	0.767803	0.0030045	-0.628034	17.243	11.4354	6.92824	6		0	13.8925	15.2134	16.5521	0.69962	0.96721	0.723338	1	0	0	0	0	0	0
2011	130000	河北省	130400	邯郸市	邯郸市2015	57000000	17.8622	114.539	36.6257	33450	31000000	40.03	47.16	1039.6	1100000	5200000	1900000	18	82027	435850	28000000	68236978	6	0.598168	10.4178	0.4716	0.16393	0.891373	0.0026078	-0.598168	17.264	11.3148	6.94659	6		0	13.9377	15.4557	16.5124	0.690271	0.954285	0.723338	1	0	0	0	0	0	0
2012	130000	河北省	130400	邯郸市	邯郸市2016	57000000	17.8545	114.539	36.6257	35265	33000000	40.26	47.24	1052	1500000	5300000	2000000	13	102156	454865	31000000	74098371	6	0.531284	10.4707	0.4724	0.159313	0.937717	0.0030612	-0.531284	17.3232	11.5343	6.95845	6		0	14.2075	15.4863	16.5733	0.683801	0.945341	0.723338	1	0	0	0	0	0	0
2013	130000	河北省	130400	邯郸市	邯郸市2017	57000000	17.8653	114.539	36.6257	35567	34000000	43.045	46.17	1053	1900000	5500000	2200000	12	109238	460398	35000000	79434893	6	0.529488	10.4792	0.4617	0.161859	1.04932	0.0032323	-0.529488	17.3358	11.6013	6.9594	6		0	14.4574	15.5148	16.563	0.68667	0.949307	0.723338	1	0	0	0	0	0	0
2014	130000	河北省	130400	邯郸市	邯郸市2018	59000000	17.8858	114.539	36.6257	36289	35000000	45.83	45.1	1054	1700000	6300000	2400000	8	111460	441285	37000000	82183906	6	0.528054	10.4993	0.451	0.181209	1.05987	0.0032265	-0.528054	17.3578	11.6214	6.96035	6		0	14.3694	15.6497	16.5615	0.687972	0.951108	0.723338	1	0	0	0	0	0	0
2015	130000	河北省	130400	邯郸市	邯郸市2019	60000000	17.9164	114.539	36.6257	36546	35000000	45.59	44.59	1059	2300000	7000000	2600000	12	119178	444174	42000000	88936795	6	0.549536	10.5063	0.4459	0.200002	1.19228	0.0034188	-0.549536	17.3669	11.6884	6.96508	6		0	14.6571	15.7574	16.5592	0.693638	0.95894	0.723338	1	0	0	0	0	0	0
2004	130000	河北省	130500	邢台市	邢台市2008	28000000	17.1333	114.505	37.0706	14315	9900000	27.69	57.06	691.6	285716	1100000	368998	37	19520	204549	4700000	16605868	7	1.02627	9.56913	0.5706	0.11094	0.477709	0.0019737	-1.02627	16.107	9.87919	6.53901	7		0	12.5627	13.9083	15.546	0.605611	0.941834	0.643012	1	0	0	0	0	0	0
2005	130000	河北省	130500	邢台市	邢台市2009	30000000	17.2058	114.505	37.0706	15174	11000000	28.46	56.5	696.1	374612	1300000	430323	37	20424	231647	6600000	19595228	7	1.03292	9.6274	0.565	0.125562	0.627938	0.0019336	-1.03292	16.1729	9.92447	6.54549	7		0	12.8337	14.0979	15.6019	0.618333	0.96162	0.643012	1	0	0	0	0	0	0
2006	130000	河北省	130500	邢台市	邢台市2010	29000000	17.1865	114.505	37.0706	17189	12000000	28.74	55.61	725.3	482351	1700000	571001	37	25485	247795	8100000	23330397	7	0.876091	9.75208	0.5561	0.142182	0.671668	0.0021026	-0.876091	16.3104	10.1458	6.58659	7		0	13.0864	14.3598	15.7236	0.597532	0.929271	0.643012	1	0	0	0	0	0	0
2007	130000	河北省	130500	邢台市	邢台市2011	32000000	17.2877	114.505	37.0706	20027	14000000	29.16	55.52	734.5	613224	2100000	705761	33	1610	282920	9500000	27528811	7	0.812658	9.90489	0.5552	0.15019	0.662662	0.0001127	-0.812658	16.475	7.38399	6.59919	7		0	13.3265	14.5792	15.8866	0.615994	0.957982	0.643012	1	0	0	0	0	0	0
2008	130000	河北省	130500	邢台市	邢台市2012	33000000	17.322	114.505	37.0706	21361	15000000	30.16	54.15	717.2	710000	2500000	856120	29	9975	319508	12000000	31381444	7	0.777312	9.96937	0.5415	0.16334	0.759787	0.0006511	-0.777312	16.5447	9.20784	6.57535	7		0	13.473	14.7328	15.9313	0.618008	0.961115	0.643012	1	0	0	0	0	0	0
2009	130000	河北省	130500	邢台市	邢台市2013	34000000	17.3448	114.505	37.0706	21030	16000000	31.74	52.38	755.3	810000	2600000	899332	26	45976	351381	14000000	34542148	7	0.753832	9.95375	0.5238	0.161534	0.858527	0.0028653	-0.753832	16.591	10.7359	6.62711	7		0	13.6048	14.7679	15.9443	0.622071	0.967434	0.643012	1	0	0	0	0	0	0
2010	130000	河北省	130500	邢台市	邢台市2014	34000000	17.3409	114.505	37.0706	22758	16000000	36.04	47.36	767.9	920000	2900000	957060	27	48600	341323	15000000	37187253	7	0.723844	10.0327	0.4736	0.178891	0.939976	0.0029509	-0.723844	16.617	10.7914	6.64366	7		0	13.7321	14.896	15.8696	0.619255	0.963053	0.643012	1	0	0	0	0	0	0
2011	130000	河北省	130500	邢台市	邢台市2015	34000000	17.3316	114.505	37.0706	24256	18000000	39.41	44.97	727.5	1000000	3700000	1800000	26	21968	330448	18000000	42139055	7	0.645496	10.0965	0.4497	0.211744	0.996881	0.0012448	-0.645496	16.6861	9.99734	6.58961	7		0	13.8353	15.1337	15.8869	0.606159	0.942687	0.643012	1	0	0	0	0	0	0
2012	130000	河北省	130500	邢台市	邢台市2016	33000000	17.3244	114.505	37.0706	27038	20000000	39.49	46.86	784	1400000	4100000	1100000	26	54422	350823	20000000	46718434	7	0.525387	10.205	0.4686	0.207206	1.0102	0.0027545	-0.525387	16.799	10.9045	6.66441	7		0	14.123	15.225	16.041	0.594097	0.923928	0.643012	1	0	0	0	0	0	0
2013	130000	河北省	130500	邢台市	邢台市2017	34000000	17.3345	114.505	37.0706	28499	21000000	43.19	43.815	789	1600000	4200000	1300000	28	60349	357353	23000000	51664531	7	0.478911	10.2577	0.43815	0.200191	1.11203	0.0028866	-0.478911	16.8556	11.0079	6.67077	7		0	14.2918	15.2471	16.0304	0.596587	0.927801	0.643012	1	0	0	0	0	0	0
2014	130000	河北省	130500	邢台市	邢台市2018	34000000	17.355	114.505	37.0706	29210	22000000	46.89	40.77	793	1900000	4900000	1500000	27	63764	376423	28000000	57999447	7	0.471081	10.2823	0.4077	0.230075	1.28945	0.0029647	-0.471081	16.8839	11.0629	6.67582	7		0	14.4307	15.4146	15.9867	0.597896	0.929837	0.643012	1	0	0	0	0	0	0
2015	130000	河北省	130500	邢台市	邢台市2019	36000000	17.3855	114.505	37.0706	28707	21000000	47.33	39.3	799	2000000	5500000	1600000	26	68530	347858	32000000	62773592	7	0.516025	10.2649	0.393	0.259658	1.51246	0.0032325	-0.516025	16.8695	11.135	6.68336	7		0	14.4885	15.5211	15.9356	0.606543	0.943285	0.643012	1	0	0	0	0	0	0
2004	130000	河北省	130600	保定市	保定市2008	45000000	17.6169	115.465	38.8739	14518	16000000	36.07	48.3	1092.2	590785	1700000	665971	129	53420	466019	7100000	26361853	8	1.04078	9.58321	0.483	0.10518	0.448989	0.0033791	-1.04078	16.5761	10.8859	6.99595	8		0	13.2892	14.324	15.8483	0.669965	0.917277	0.730384	1	0	0	0	0	0	0
2005	130000	河北省	130600	保定市	保定市2009	49000000	17.7074	115.465	38.8739	15770	17000000	34.29	50.37	1097	702460	2000000	732559	120	42478	509675	9700000	30973518	8	1.04121	9.66593	0.5037	0.115813	0.558701	0.0024554	-1.04121	16.6662	10.6567	7.00033	8		0	13.4623	14.5104	15.9804	0.693047	0.948879	0.730384	1	0	0	0	0	0	0
2006	130000	河北省	130600	保定市	保定市2010	51000000	17.7524	115.465	38.8739	18451	21000000	33.59	51.6	1158.2	956036	2700000	910313	118	47450	529543	12000000	37238536	8	0.916312	9.82293	0.516	0.131154	0.564951	0.0023143	-0.916312	16.8361	10.7674	7.05462	8		0	13.7706	14.8047	16.1744	0.689069	0.943433	0.730384	1	0	0	0	0	0	0
2007	130000	河北省	130600	保定市	保定市2011	57000000	17.8532	115.465	38.8739	21796	24000000	31.36	54.63	1160.9	1200000	3300000	1300000	90	44573	594034	14000000	44524447	8	0.839083	9.98953	0.5463	0.13579	0.551993	0.0018194	-0.839083	17.0141	10.7049	7.05695	8		0	14.0206	15.0175	16.4096	0.704553	0.964633	0.730384	1	0	0	0	0	0	0
2008	130000	河北省	130600	保定市	保定市2012	59000000	17.8875	115.465	38.8739	24053	27000000	31.12	54.98	1166.4	1400000	3800000	1600000	87	55051	652895	16000000	50626484	8	0.768444	10.0881	0.5498	0.140973	0.582533	0.0020233	-0.768444	17.1191	10.916	7.06168	8		0	14.1511	15.1599	16.5209	0.705461	0.965876	0.730384	1	0	0	0	0	0	0
2009	130000	河北省	130600	保定市	保定市2013	60000000	17.9102	115.465	38.8739	24951	29000000	31.54	54.36	1168	1600000	4600000	1800000	83	61991	714206	19000000	56620349	8	0.725942	10.1247	0.5436	0.158531	0.647221	0.0021344	-0.725942	17.1843	11.0347	7.06305	8		0	14.2666	15.3425	16.5748	0.703916	0.963762	0.730384	1	0	0	0	0	0	0
2010	130000	河北省	130600	保定市	保定市2014	60000000	17.9062	115.465	38.8739	26501	30000000	34.48	51.5	1145.3	1700000	4600000	1900000	85	60585	695609	23000000	61886063	8	0.677843	10.185	0.515	0.150762	0.741605	0.0019961	-0.677843	17.2284	11.0118	7.04342	8		0	14.3694	15.3363	16.5648	0.702449	0.961752	0.730384	1	0	0	0	0	0	0
2011	130000	河北省	130600	保定市	保定市2015	59000000	17.8971	115.465	38.8739	29067	30000000	38.2	50.02	1152.1	2000000	5700000	2100000	69	41592	669914	26000000	66401051	8	0.680282	10.2774	0.5002	0.188912	0.863536	0.0013862	-0.680282	17.2168	10.6357	7.04934	8		0	14.4833	15.5503	16.5241	0.692814	0.948561	0.730384	1	0	0	0	0	0	0
2012	130000	河北省	130600	保定市	保定市2016	59000000	17.8897	115.465	38.8739	29992	35000000	38.61	48.37	1159	2500000	6100000	2400000	66	70346	707538	31000000	77416622	8	0.525428	10.3087	0.4837	0.176023	0.88678	0.0020231	-0.525428	17.3643	11.1612	7.05531	8		0	14.7238	15.6272	16.638	0.679664	0.930557	0.730384	1	0	0	0	0	0	0
2013	130000	河北省	130600	保定市	保定市2017	59000000	17.9001	115.465	38.8739	29580	34000000	42.44	45.28	1203	2800000	6600000	2600000	58	73226	729698	37000000	84166420	8	0.54367	10.2949	0.4528	0.192383	1.066	0.0021226	-0.54367	17.3564	11.2013	7.09257	8		0	14.8593	15.7081	16.5641	0.683749	0.936149	0.730384	1	0	0	0	0	0	0
2014	130000	河北省	130600	保定市	保定市2018	61000000	17.9206	115.465	38.8739	31057	36000000	46.27	42.19	1204	3100000	11000000	2900000	57	98154	766036	43000000	96295342	8	0.524405	10.3436	0.4219	0.292628	1.19819	0.0027343	-0.524405	17.3962	11.4943	7.0934	8		0	14.9533	16.1673	16.5332	0.668559	0.915352	0.730384	1	0	0	0	0	0	0
2015	130000	河北省	130600	保定市	保定市2019	63000000	17.9511	115.465	38.8739	31856	38000000	53.3	34.95	1211	3400000	8800000	3000000	55	114843	679604	51000000	104400000	8	0.505432	10.369	0.3495	0.232701	1.34243	0.0030446	-0.505432	17.4457	11.6513	7.0992	8		0	15.0363	15.9877	16.3944	0.694763	0.95123	0.730384	1	0	0	0	0	0	0
2004	130000	河北省	130700	张家口市	张家口市2008	31000000	17.2588	114.888	40.8244	17134	7200000	39.53	43.97	425.8	229775	1100000	416143	28	6363	181601	5500000	14628650	9	1.46871	9.74888	0.4397	0.154212	0.758268	0.0008833	-1.46871	15.7901	8.75826	6.05397	9		0	12.3449	13.9207	14.9684	0.588923	0.830577	0.709052	1	0	0	0	0	0	0
2005	130000	河北省	130700	张家口市	张家口市2009	34000000	17.3297	114.888	40.8244	18948	8000000	43	41.83	422.4	305704	1600000	469952	27	8053	201157	7800000	18386932	9	1.43434	9.84951	0.4183	0.193954	0.977925	0.0010062	-1.43434	15.8954	8.9938	6.04595	9		0	12.6304	14.2552	15.0238	0.598702	0.84437	0.709052	1	0	0	0	0	0	0
2006	130000	河北省	130700	张家口市	张家口市2010	42000000	17.5437	114.888	40.8244	22517	9700000	41.21	42.96	464.1	370731	1800000	624462	29	10045	211616	9200000	21904671	9	1.45974	10.0221	0.4296	0.188047	0.950221	0.0010394	-1.45974	16.0839	9.21483	6.1401	9		0	12.8232	14.4129	15.239	0.676623	0.954264	0.709052	1	0	0	0	0	0	0
2007	130000	河北省	130700	张家口市	张家口市2011	46000000	17.6437	114.888	40.8244	25649	11000000	39.69	44.2	466.7	411217	2300000	829870	24	18681	262935	11000000	25680468	9	1.41352	10.1523	0.442	0.206967	0.950298	0.00167	-1.41352	16.2302	9.83526	6.14569	9		0	12.9269	14.655	15.4137	0.689075	0.971825	0.709052	1	0	0	0	0	0	0
2008	130000	河北省	130700	张家口市	张家口市2012	48000000	17.6778	114.888	40.8244	28139	12000000	40.43	42.89	467.9	490000	2700000	1100000	23	24960	262835	12000000	28802451	9	1.3498	10.2449	0.4289	0.216093	0.967047	0.0020234	-1.3498	16.328	10.125	6.14825	9		0	13.1022	14.7959	15.4815	0.690377	0.973662	0.709052	1	0	0	0	0	0	0
2009	130000	河北省	130700	张家口市	张家口市2013	49000000	17.7004	114.888	40.8244	28201	13000000	39.56	42.13	467.6	510000	2900000	1200000	23	27685	279853	13000000	31525471	9	1.30699	10.2471	0.4213	0.223858	1.01565	0.0021021	-1.30699	16.3935	10.2286	6.14761	9		0	13.1422	14.8967	15.529	0.690988	0.974523	0.709052	1	0	0	0	0	0	0
2010	130000	河北省	130700	张家口市	张家口市2014	48000000	17.6962	114.888	40.8244	30540	13000000	39.58	42.66	467.8	560000	3300000	1300000	22	32518	269152	15000000	33869570	9	1.27875	10.3268	0.4266	0.244418	1.10691	0.0024106	-1.27875	16.4174	10.3895	6.14804	9		0	13.2357	15.0086	15.5655	0.687084	0.969017	0.709052	1	0	0	0	0	0	0
2011	130000	河北省	130700	张家口市	张家口市2015	48000000	17.6875	114.888	40.8244	30840	14000000	42.12	40.01	468.8	580000	3900000	1300000	22	33262	251208	17000000	36566156	9	1.2593	10.3366	0.4001	0.286211	1.23192	0.0024394	-1.2593	16.4282	10.4122	6.15018	9		0	13.2708	15.1772	15.5121	0.681229	0.96076	0.709052	1	0	0	0	0	0	0
2012	130000	河北省	130700	张家口市	张家口市2016	48000000	17.6796	114.888	40.8244	33142	15000000	44.53	37.32	469	830000	4200000	1400000	17	46003	261229	20000000	41664212	9	1.17893	10.4086	0.3732	0.283216	1.38229	0.003138	-1.17893	16.5006	10.7365	6.1506	9		0	13.6292	15.2391	15.515	0.67562	0.95285	0.709052	1	0	0	0	0	0	0
2013	130000	河北省	130700	张家口市	张家口市2017	48000000	17.6907	114.888	40.8244	32219	14000000	48.02	35.53	468	1100000	4700000	1400000	21	40965	269353	24000000	45758138	9	1.21698	10.3803	0.3553	0.331164	1.68261	0.0028707	-1.21698	16.4737	10.6205	6.14847	9		0	13.8643	15.3685	15.4389	0.676631	0.954275	0.709052	1	0	0	0	0	0	0
2014	130000	河北省	130700	张家口市	张家口市2018	49000000	17.7112	114.888	40.8244	34661	15000000	51.51	33.74	228	1200000	5600000	1600000	17	43955	269490	29000000	53043804	9	1.16351	10.4534	0.3374	0.364602	1.8819	0.0028605	-1.16351	16.5477	10.6909	5.42935	9		0	14.0306	15.5387	15.4612	0.658995	0.929403	0.709052	1	0	0	0	0	0	0
2015	130000	河北省	130700	张家口市	张家口市2019	51000000	17.7417	114.888	40.8244	35025	16000000	55.57	28.72	465	1300000	6100000	1700000	17	46558	261880	33000000	58182468	9	1.18473	10.4639	0.2872	0.393965	2.14131	0.0030018	-1.18473	16.557	10.7485	6.14204	9		0	14.0931	15.6255	15.3094	0.684187	0.964932	0.709052	1	0	0	0	0	0	0
2004	130000	河北省	130800	承德市	承德市2008	13000000	16.3691	117.962	40.9541	21048	7100000	24.83	60.17	344	182804	1100000	377967	10	5574	144773	4300000	13257764	10	0.586608	9.95461	0.6017	0.149424	0.602468	0.0007796	-0.586608	15.7825	8.62587	5.84064	10		0	12.1162	13.8816	15.2745	0.401847	0.785113	0.511834	1	0	0	0	0	0	0
2005	130000	河北省	130800	承德市	承德市2009	14000000	16.4367	117.962	40.9541	22198	7600000	33.48	51.61	342.4	202390	1300000	451789	8	6697	161691	6000000	15729763	10	0.592929	10.0078	0.5161	0.170668	0.787513	0.0008811	-0.592929	15.8438	8.80941	5.83598	10		0	12.218	14.0758	15.1823	0.417316	0.815336	0.511834	1	0	0	0	0	0	0
2006	130000	河北省	130800	承德市	承德市2010	18000000	16.6934	117.962	40.9541	25699	8900000	33.28	51.04	372.4	254913	1600000	548354	8	6994	176204	7700000	19124070	10	0.693039	10.1542	0.5104	0.175396	0.861956	0.0007868	-0.693039	16.0004	8.85281	5.91997	10		0	12.4487	14.2597	15.3278	0.488585	0.954578	0.511834	1	0	0	0	0	0	0
2007	130000	河北省	130800	承德市	承德市2011	20000000	16.7947	117.962	40.9541	31705	11000000	30.18	54.83	373.6	339857	1900000	711003	7	5695	193597	8500000	22782856	10	0.577493	10.3643	0.5483	0.174206	0.772937	0.0005158	-0.577493	16.2172	8.64734	5.92319	10		0	12.7363	14.4697	15.6163	0.496462	0.969968	0.511834	1	0	0	0	0	0	0
2008	130000	河北省	130800	承德市	承德市2012	20000000	16.8291	117.962	40.9541	33791	12000000	31.42	52.91	375.6	410000	2400000	825133	6	13043	216095	9700000	25388268	10	0.543853	10.428	0.5291	0.199503	0.821747	0.0011035	-0.543853	16.2852	9.47601	5.92852	10		0	12.9239	14.6733	15.6487	0.497125	0.971263	0.511834	1	0	0	0	0	0	0
2009	130000	河北省	130800	承德市	承德市2013	21000000	16.8519	117.962	40.9541	33653	13000000	32.38	51.08	377.5	410000	2600000	1000000	7	4137	227162	11000000	28126971	10	0.493111	10.4239	0.5108	0.205767	0.871629	0.0003252	-0.493111	16.3588	8.32773	5.93357	10		0	12.9239	14.7777	15.687	0.497676	0.97234	0.511834	1	0	0	0	0	0	0
2010	130000	河北省	130800	承德市	承德市2014	21000000	16.848	117.962	40.9541	38128	13000000	33.2	49.98	379.4	460000	2500000	1100000	7	14940	221472	13000000	30749016	10	0.435316	10.5487	0.4998	0.189431	0.966037	0.0011128	-0.435316	16.4127	9.6118	5.93859	10		0	13.039	14.7489	15.7191	0.496983	0.970986	0.511834	1	0	0	0	0	0	0
2011	130000	河北省	130800	承德市	承德市2015	21000000	16.8386	117.962	40.9541	38505	14000000	35.82	46.84	381.5	490000	2900000	972646	6	15959	211022	15000000	33200901	10	0.413999	10.5586	0.4684	0.215301	1.10099	0.0011746	-0.413999	16.4246	9.67778	5.94411	10		0	13.1022	14.8889	15.6662	0.493599	0.964373	0.511834	1	0	0	0	0	0	0
2012	130000	河北省	130800	承德市	承德市2016	20000000	16.8316	117.962	40.9541	40741	14000000	37.68	45.79	383	670000	3000000	821331	5	20006	224260	17000000	35767805	10	0.349828	10.615	0.4579	0.211149	1.15167	0.0013907	-0.349828	16.4817	9.90379	5.94803	10		0	13.415	14.9266	15.7006	0.490374	0.958073	0.511834	1	0	0	0	0	0	0
2013	130000	河北省	130800	承德市	承德市2017	21000000	16.8415	117.962	40.9541	41299	15000000	41.68	41.03	382	740000	3400000	892213	5	3770	216247	19000000	39089772	10	0.341225	10.6286	0.4103	0.230398	1.30777	0.0002573	-0.341225	16.5003	8.23483	5.94542	10		0	13.5144	15.0323	15.6094	0.491186	0.95966	0.511834	1	0	0	0	0	0	0
2014	130000	河北省	130800	承德市	承德市2018	21000000	16.862	117.962	40.9541	41476	15000000	45.68	36.27	381	960000	3800000	1000000	5	20238	227246	22000000	42920007	10	0.350856	10.6329	0.3627	0.254582	1.48754	0.001366	-0.350856	16.5112	9.91532	5.9428	10		0	13.7747	15.143	15.497	0.494165	0.96548	0.511834	1	0	0	0	0	0	0
2015	130000	河北省	130800	承德市	承德市2019	22000000	16.8926	117.962	40.9541	41080	15000000	46.53	33.21	382	1100000	4200000	1100000	6	5456	219940	25000000	46081950	10	0.388515	10.6233	0.3321	0.28676	1.67926	0.0003709	-0.388515	16.504	8.60447	5.94542	10		0	13.8738	15.2549	15.4017	0.49791	0.972797	0.511834	1	0	0	0	0	0	0
2004	130000	河北省	130900	沧州市	沧州市2008	40000000	17.5027	116.839	38.3045	24665	17000000	37.75	50.52	696.7	321744	1200000	567465	94	16067	277288	5100000	24678990	11	0.844556	10.1132	0.5052	0.072831	0.294798	0.0009362	-0.844556	16.6582	9.68452	6.54635	11		0	12.6815	14.0386	15.9754	0.65797	0.932357	0.705706	1	0	0	0	0	0	0
2005	130000	河北省	130900	沧州市	沧州市2009	43000000	17.5838	116.839	38.3045	25719	18000000	39.75	48.24	700.4	412512	1600000	647331	94	16484	318065	7100000	28122735	11	0.877263	10.155	0.4824	0.0874632	0.394946	0.0009152	-0.877263	16.7066	9.71015	6.55165	11		0	12.93	14.27	15.9776	0.676534	0.958663	0.705706	1	0	0	0	0	0	0
2006	130000	河北省	130900	沧州市	沧州市2010	44000000	17.6055	116.839	38.3045	31091	22000000	37.91	50.62	724.2	507014	2100000	912958	100	23257	339504	8900000	34923167	11	0.69749	10.3447	0.5062	0.096742	0.406048	0.0010556	-0.69749	16.908	10.0544	6.58507	11		0	13.1363	14.5723	16.2272	0.661941	0.937984	0.705706	1	0	0	0	0	0	0
2007	130000	河北省	130900	沧州市	沧州市2011	49000000	17.706	116.839	38.3045	36053	26000000	36	52.56	732.9	628629	2600000	1200000	79	29279	368155	11000000	41607791	11	0.638116	10.4928	0.5256	0.102255	0.421021	0.0011326	-0.638116	17.0679	10.2846	6.59701	11		0	13.3513	14.7876	16.4247	0.679282	0.962557	0.705706	1	0	0	0	0	0	0
2008	130000	河北省	130900	沧州市	沧州市2012	51000000	17.7402	116.839	38.3045	38949	28000000	36.06	52.59	739.6	729314	3100000	1400000	72	35611	401765	13000000	46520004	11	0.588085	10.57	0.5259	0.110785	0.449703	0.0012662	-0.588085	17.1521	10.4804	6.60611	11		0	13.4999	14.952	16.5095	0.68039	0.964128	0.705706	1	0	0	0	0	0	0
2009	130000	河北省	130900	沧州市	沧州市2013	52000000	17.7629	116.839	38.3045	39960	30000000	37.34	52.27	749.3	830000	3500000	1700000	69	41023	432427	16000000	52380487	11	0.541902	10.5957	0.5227	0.116964	0.519725	0.0013615	-0.541902	17.221	10.6219	6.61914	11		0	13.6292	15.0751	16.5723	0.680523	0.964316	0.705706	1	0	0	0	0	0	0
2010	130000	河北省	130900	沧州市	沧州市2014	52000000	17.7588	116.839	38.3045	42676	31000000	37.89	51.97	758.5	920000	3800000	1900000	63	34242	425180	18000000	56897607	11	0.498622	10.6614	0.5197	0.12168	0.588208	0.0010928	-0.498622	17.2602	10.4412	6.63134	11		0	13.7321	15.1539	16.6057	0.67591	0.957778	0.705706	1	0	0	0	0	0	0
2011	130000	河北省	130900	沧州市	沧州市2015	51000000	17.7499	116.839	38.3045	44819	33000000	40.8	49.58	771.4	1000000	4800000	2100000	60	47296	409328	21000000	63020632	11	0.431607	10.7104	0.4958	0.146005	0.642179	0.0014243	-0.431607	17.3183	10.7642	6.64821	11		0	13.8451	15.3941	16.6167	0.661871	0.937885	0.705706	1	0	0	0	0	0	0
2012	130000	河北省	130900	沧州市	沧州市2016	51000000	17.7423	116.839	38.3045	47425	35000000	41.7	49.59	777	1500000	5000000	2200000	56	56506	119476	25000000	69131460	11	0.35875	10.7669	0.4959	0.142438	0.698151	0.0015941	-0.35875	17.3835	10.9421	6.65544	11		0	14.1939	15.4347	16.6822	0.653197	0.925595	0.705706	1	0	0	0	0	0	0
2013	130000	河北省	130900	沧州市	沧州市2017	51000000	17.7529	116.839	38.3045	48384	36000000	45.61	46.285	779	1800000	5500000	2400000	60	62394	442425	28000000	74653926	11	0.341882	10.7869	0.46285	0.15109	0.768112	0.0017125	-0.341882	17.411	11.0412	6.65801	11		0	14.3921	15.5211	16.6407	0.654395	0.927292	0.705706	1	0	0	0	0	0	0
2014	130000	河北省	130900	沧州市	沧州市2018	52000000	17.7734	116.839	38.3045	48562	37000000	49.52	42.98	780	2100000	6200000	2600000	54	67250	403513	30000000	78128998	11	0.353391	10.7906	0.4298	0.169255	0.811879	0.0018292	-0.353391	17.42	11.1162	6.65929	11		0	14.5763	15.6437	16.5756	0.659157	0.93404	0.705706	1	0	0	0	0	0	0
2015	130000	河北省	130900	沧州市	沧州市2019	54000000	17.804	116.839	38.3045	47663	36000000	51.98	39.86	785	2300000	6900000	2800000	56	71696	422815	33000000	81130079	11	0.408272	10.7719	0.3986	0.191277	0.911856	0.0019982	-0.408272	17.3957	11.1802	6.66568	11		0	14.6441	15.7417	16.4759	0.670174	0.949651	0.705706	1	0	0	0	0	0	0
2004	130000	河北省	131000	廊坊市	廊坊市2008	30000000	17.2101	116.684	39.538	25757	11000000	31.06	56.64	407.3	310196	1100000	579461	156	42236	286505	7300000	20155194	12	1.04183	10.1565	0.5664	0.10133	0.697086	0.0040168	-1.04183	16.1683	10.651	6.00955	12		0	12.645	13.8789	15.5998	0.591679	0.879539	0.672715	1	0	0	0	0	0	0
2005	130000	河北省	131000	廊坊市	廊坊市2009	32000000	17.2916	116.684	39.538	27904	11000000	34.52	53.42	411.2	400906	1300000	692629	176	46229	310648	10000000	24754758	12	1.03591	10.2366	0.5342	0.115163	0.913249	0.0040287	-1.03591	16.2557	10.7414	6.01908	12		0	12.9015	14.0943	15.6287	0.614417	0.913339	0.672715	1	0	0	0	0	0	0
2006	130000	河北省	131000	廊坊市	廊坊市2010	37000000	17.4209	116.684	39.538	31844	14000000	34.77	53.57	416.2	525049	1800000	1100000	166	49070	337155	13000000	30530734	12	1.00185	10.3686	0.5357	0.132958	0.97852	0.0036319	-1.00185	16.419	10.801	6.03117	12		0	13.1713	14.4013	15.7948	0.642362	0.95488	0.672715	1	0	0	0	0	0	0
2007	130000	河北省	131000	廊坊市	廊坊市2011	41000000	17.5226	116.684	39.538	36773	16000000	34.85	54.33	422	692955	2300000	1400000	141	57521	372615	15000000	36313659	12	0.927389	10.5125	0.5433	0.141457	0.953005	0.0035696	-0.927389	16.5952	10.9599	6.04501	12		0	13.4487	14.6395	15.9851	0.654	0.97218	0.672715	1	0	0	0	0	0	0
2008	130000	河北省	131000	廊坊市	廊坊市2012	42000000	17.5571	116.684	39.538	40598	18000000	34.96	53.98	429.1	770000	2700000	1700000	146	62018	412629	18000000	41747125	12	0.854355	10.6115	0.5398	0.14938	1.00962	0.0034563	-0.854355	16.7027	11.0352	6.06169	12		0	13.5541	14.8015	16.0862	0.654502	0.972926	0.672715	1	0	0	0	0	0	0
2009	130000	河北省	131000	廊坊市	廊坊市2013	43000000	17.5799	116.684	39.538	46046	19000000	37.16	52.6	427.8	840000	2900000	2100000	139	68532	445622	22000000	47895831	12	0.797512	10.7374	0.526	0.150495	1.13656	0.0035269	-0.797512	16.7824	11.1351	6.05866	12		0	13.6412	14.8886	16.1399	0.655184	0.97394	0.672715	1	0	0	0	0	0	0
2010	130000	河北省	131000	廊坊市	廊坊市2014	43000000	17.5762	116.684	39.538	48407	22000000	42.5	48.06	436.4	910000	3000000	2500000	138	71719	440415	25000000	54034198	12	0.68059	10.7874	0.4806	0.139024	1.16147	0.003296	-0.68059	16.8956	11.1805	6.07856	12		0	13.7212	14.9225	16.1628	0.652896	0.970539	0.672715	1	0	0	0	0	0	0
2011	130000	河北省	131000	廊坊市	廊坊市2015	43000000	17.5666	116.684	39.538	54460	25000000	47.1	44.56	455.3	1000000	4800000	3000000	133	75593	441963	33000000	67428784	12	0.542709	10.9052	0.4456	0.194814	1.34421	0.0030557	-0.542709	17.0239	11.2331	6.12096	12		0	13.8255	15.3882	16.2155	0.632856	0.940749	0.672715	1	0	0	0	0	0	0
2012	130000	河北省	131000	廊坊市	廊坊市2016	42000000	17.5598	116.684	39.538	58972	27000000	48.6	44.07	465	1200000	5100000	3400000	112	80207	459428	49000000	86391204	12	0.446155	10.9848	0.4407	0.188044	1.81253	0.0029637	-0.446155	17.1137	11.2924	6.14204	12		0	13.9978	15.4426	16.2943	0.623858	0.927374	0.672715	1	0	0	0	0	0	0
2013	130000	河北省	131000	廊坊市	廊坊市2017	43000000	17.5693	116.684	39.538	61586	29000000	52.83	40.34	472	1600000	5800000	3300000	116	98838	473642	58000000	98228665	12	0.393069	11.0282	0.4034	0.202257	2.01325	0.0034307	-0.393069	17.1762	11.5012	6.15698	12		0	14.3102	15.578	16.2684	0.621135	0.923325	0.672715	1	0	0	0	0	0	0
2014	130000	河北省	131000	廊坊市	廊坊市2018	44000000	17.5898	116.684	39.538	64906	31000000	57.06	36.61	477	1900000	6200000	3600000	102	104905	466382	62000000	105900000	12	0.337686	11.0807	0.3661	0.199584	2.00709	0.0033751	-0.337686	17.2521	11.5608	6.16752	12		0	14.473	15.6406	16.2473	0.626208	0.930867	0.672715	1	0	0	0	0	0	0
2015	130000	河北省	131000	廊坊市	廊坊市2019	45000000	17.6204	116.684	39.538	65512	32000000	60.44	32.92	481	2100000	6400000	3900000	94	110554	471328	68000000	112500000	12	0.340377	11.09	0.3292	0.200178	2.11334	0.0034591	-0.340377	17.28	11.6133	6.17587	12		0	14.5382	15.6715	16.1689	0.63842	0.949021	0.672715	1	0	0	0	0	0	0
2004	130000	河北省	131100	衡水市	衡水市2008	17000000	16.6259	115.67	37.7389	14843	6300000	33.68	48.91	407.2	206412	667767	154435	38	5544	129549	3100000	10613701	13	0.963804	9.60535	0.4891	0.105357	0.488523	0.0008747	-0.963804	15.6621	8.62047	6.0093	13		0	12.2376	13.4117	14.9469	0.510601	0.94741	0.538944	1	0	0	0	0	0	0
2005	130000	河北省	131100	衡水市	衡水市2009	18000000	16.7025	115.67	37.7389	15192	6500000	30.35	50.8	429.2	286775	904115	216876	38	6885	146997	3700000	11794834	13	1.01197	9.62859	0.508	0.138645	0.566815	0.0010558	-1.01197	15.6905	8.8371	6.06192	13		0	12.5664	13.7147	15.0133	0.51918	0.963328	0.538944	1	0	0	0	0	0	0
2006	130000	河北省	131100	衡水市	衡水市2010	18000000	16.704	115.67	37.7389	18076	7800000	29.63	50.65	438.2	377892	1100000	279702	40	10052	155604	4600000	14357224	13	0.83208	9.8024	0.5065	0.143382	0.585294	0.0012857	-0.83208	15.872	9.21553	6.08268	13		0	12.8424	13.9297	15.1917	0.508105	0.942779	0.538944	1	0	0	0	0	0	0
2007	130000	河北省	131100	衡水市	衡水市2011	20000000	16.8049	115.67	37.7389	21334	9300000	28.65	52.56	440.9	478083	1400000	372515	35	14723	176891	5700000	17469428	13	0.760399	9.9681	0.5256	0.147909	0.617846	0.0015847	-0.760399	16.0445	9.59717	6.08882	13		0	13.0775	14.1334	15.4013	0.520336	0.965473	0.538944	1	0	0	0	0	0	0
2008	130000	河北省	131100	衡水市	衡水市2012	21000000	16.8392	115.67	37.7389	23101	10000000	29.58	51.72	442	540000	1600000	507343	35	18344	195968	7100000	20064961	13	0.710152	10.0477	0.5172	0.159056	0.698413	0.0018144	-0.710152	16.1291	9.81706	6.09131	13		0	13.1993	14.2906	15.4697	0.521423	0.96749	0.538944	1	0	0	0	0	0	0
2009	130000	河北省	131100	衡水市	衡水市2013	21000000	16.862	115.67	37.7389	23889	11000000	32.1	52.18	445	570000	1900000	685345	37	20236	215371	8900000	22980685	13	0.675979	10.0812	0.5218	0.173387	0.832261	0.0018908	-0.675979	16.186	9.91522	6.09807	13		0	13.2534	14.4337	15.5355	0.52111	0.966909	0.538944	1	0	0	0	0	0	0
2010	130000	河北省	131100	衡水市	衡水市2014	21000000	16.8579	115.67	37.7389	26022	11000000	37.65	47.86	450.3	640000	2400000	1500000	37	21628	213903	11000000	27041189	13	0.600842	10.1667	0.4786	0.211093	0.934245	0.0018821	-0.600842	16.2571	9.98174	6.10991	13		0	13.3692	14.7017	15.5202	0.513373	0.952552	0.538944	1	0	0	0	0	0	0
2011	130000	河北省	131100	衡水市	衡水市2015	21000000	16.8488	115.67	37.7389	27543	12000000	40	46.15	452.4	720000	2700000	885155	32	16730	203949	13000000	29584993	13	0.531857	10.2235	0.4615	0.220433	1.05258	0.0013713	-0.531857	16.317	9.72496	6.11457	13		0	13.487	14.8048	15.5437	0.506205	0.939253	0.538944	1	0	0	0	0	0	0
2012	130000	河北省	131100	衡水市	衡水市2016	21000000	16.8415	115.67	37.7389	31955	14000000	39.96	47.06	454	920000	3000000	957247	23	23752	214652	15000000	33965944	13	0.372588	10.3721	0.4706	0.213197	1.02719	0.0016725	-0.372588	16.4689	10.0754	6.1181	13		0	13.7321	14.9233	15.7151	0.492014	0.912922	0.538944	1	0	0	0	0	0	0
2013	130000	河北省	131100	衡水市	衡水市2017	21000000	16.8518	115.67	37.7389	34177	15000000	43.04	44.04	454	1100000	3000000	1000000	22	26131	217687	17000000	37714671	13	0.31286	10.4393	0.4404	0.195832	1.12176	0.0017155	-0.31286	16.5389	10.1709	6.1181	13		0	13.9108	14.9084	15.7188	0.495074	0.9186	0.538944	1	0	0	0	0	0	0
2014	130000	河北省	131100	衡水市	衡水市2018	21000000	16.8723	115.67	37.7389	34898	16000000	46.12	41.02	455	1300000	3600000	1100000	21	29429	188129	19000000	40883446	13	0.310347	10.4602	0.4102	0.230455	1.22098	0.0018881	-0.310347	16.5619	10.2897	6.1203	13		0	14.0545	15.0942	15.6708	0.495615	0.919605	0.538944	1	0	0	0	0	0	0
2015	130000	河北省	131100	衡水市	衡水市2019	22000000	16.9028	115.67	37.7389	33599	15000000	52.9	32.7	457	1400000	3900000	1200000	19	27154	206882	21000000	43035789	13	0.375939	10.4223	0.327	0.261978	1.40825	0.0018043	-0.375939	16.5269	10.2093	6.12468	13		0	14.123	15.1874	15.4091	0.509423	0.945224	0.538944	1	0	0	0	0	0	0
2004	140000	山西省	140100	太原市	太原市2008	42000000	17.5426	112.549	37.8706	42378	15000000	48.09	50.48	356.3	654152	1500000	1200000	23	31200	448282	29000000	47822947	14	1.04057	10.6544	0.5048	0.104119	1.9936	0.0021252	-1.04057	16.5021	10.3482	5.87577	14	2010	1	13.3911	14.2398	15.8185	0.639107	0.892643	0.715971	2	1	0	1	0	0	0
2005	140000	山西省	140100	太原市	太原市2009	45000000	17.6222	112.549	37.8706	44319	15000000	54.43	43.72	362.7	841973	1600000	1200000	26	26163	506577	42000000	61211059	14	1.06891	10.6992	0.4372	0.103482	2.68985	0.0016931	-1.06891	16.5533	10.1721	5.89358	14	2010	1	13.6435	14.2849	15.7259	0.675743	0.943814	0.715971	2	1	0	0	1	0	0
2006	140000	山西省	140100	太原市	太原市2010	47000000	17.6665	112.549	37.8706	50225	18000000	53.39	44.91	365.3	959139	1900000	1400000	26	28343	491447	51000000	73138992	14	0.972933	10.8243	0.4491	0.106654	2.84286	0.001594	-0.972933	16.6936	10.2521	5.90072	14	2010	1	13.7738	14.4555	15.8931	0.677402	0.94613	0.715971	2	1	1	0	0	0	0
2007	140000	山西省	140100	太原市	太原市2011	52000000	17.7663	112.549	37.8706	49292	21000000	52.74	45.63	365.3	1100000	2400000	1700000	20	67914	550705	57000000	83297955	14	0.91581	10.8055	0.4563	0.115048	2.71973	0.0032649	-0.91581	16.8505	11.126	5.90072	14	2010	1	13.9236	14.6881	16.0659	0.69244	0.967134	0.715971	2	1	0	0	0	0	0
2008	140000	山西省	140100	太原市	太原市2012	54000000	17.8004	112.549	37.8706	54440	23000000	53.64	44.8	365.4	1200000	2800000	2200000	21	78232	591749	64000000	93762597	14	0.844405	10.9049	0.448	0.120031	2.75855	0.0033846	-0.844405	16.956	11.2674	5.90099	14	2010	1	14.0225	14.836	16.153	0.693432	0.96852	0.715971	2	1	0	0	0	1	0
2009	140000	山西省	140100	太原市	太原市2013	55000000	17.823	112.549	37.8706	65746	24000000	54.8	43.6	366.7	1300000	3200000	2500000	20	94426	634427	71000000	103000000	14	0.824076	11.0936	0.436	0.132253	2.94747	0.0039134	-0.824076	16.9989	11.4556	5.90454	14	2010	1	14.1007	14.9759	16.1688	0.694053	0.969387	0.715971	2	1	0	0	0	0	1
2010	140000	山西省	140100	太原市	太原市2014	55000000	17.8187	112.549	37.8706	59023	25000000	58.47	40	368.6	1500000	3200000	2600000	20	107673	594645	79000000	112900000	14	0.771918	10.9857	0.4	0.127492	3.13909	0.004254	-0.771918	17.0467	11.5869	5.90971	14	2010	1	14.2276	14.987	16.1305	0.693148	0.968123	0.715971	2	1	0	0	0	0	0
2011	140000	山西省	140100	太原市	太原市2015	54000000	17.8101	112.549	37.8706	63483	27000000	61.34	37.3	368.6	1300000	4200000	2700000	21	85049	569164	90000000	126600000	14	0.68573	11.0585	0.373	0.153542	3.30035	0.0031093	-0.68573	17.1244	11.351	5.90971	14	2010	1	14.0701	15.2506	16.1382	0.680995	0.951149	0.715971	2	1	0	0	0	0	0
2012	140000	山西省	140100	太原市	太原市2016	54000000	17.802	112.549	37.8706	68234	30000000	62.57	36.12	364	1400000	4200000	2800000	17	46214	567829	100000000	139700000	14	0.600189	11.1307	0.3612	0.143479	3.41837	0.0015636	-0.600189	17.2018	10.741	5.89715	14	2010	1	14.1156	15.2602	16.1835	0.674696	0.94235	0.715971	2	1	0	0	0	0	0
2013	140000	山西省	140100	太原市	太原市2017	54000000	17.8133	112.549	37.8706	77536	34000000	62.235	36.585	370	1400000	4800000	3100000	16	10713	549329	110000000	157200000	14	0.476712	11.2585	0.36585	0.141641	3.35295	0.0003167	-0.476712	17.3366	9.27921	5.9135	14	2010	1	14.1591	15.3822	16.3311	0.666186	0.930465	0.715971	2	1	0	0	0	0	0
2014	140000	山西省	140100	太原市	太原市2018	56000000	17.8339	112.549	37.8706	88272	39000000	61.9	37.05	373	2000000	5400000	3700000	15	10215	536883	120000000	175500000	14	0.358773	11.3882	0.3705	0.139648	3.21581	0.000263	-0.358773	17.4751	9.23161	5.92158	14	2010	1	14.4935	15.5064	16.4822	0.660576	0.92263	0.715971	2	1	0	0	0	0	0
2015	140000	山西省	140100	太原市	太原市2019	57000000	17.8644	112.549	37.8706	90698	40000000	61.24	37.69	380	2200000	6100000	3900000	16	9717	519953	140000000	190200000	14	0.352781	11.4153	0.3769	0.15154	3.4022	0.0002412	-0.352781	17.5116	9.18163	5.94017	14	2010	1	14.613	15.6247	16.5358	0.66575	0.929856	0.715971	2	1	0	0	0	0	0
2004	140000	山西省	140200	大同市	大同市2008	56000000	17.8454	113.3	40.0768	17974	5700000	41.74	52.92	310.3	193936	992903	466664	11	9201	134128	3700000	11181271	15	2.29009	9.79674	0.5292	0.174308	0.644216	0.0016153	-2.29009	15.5553	9.12707	5.73754	15		1	12.1753	13.8084	14.9189	0.672391	0.850646	0.790448	2	0	0	0	0	0	0
2005	140000	山西省	140200	大同市	大同市2009	59000000	17.8978	113.3	40.0768	18710	6000000	47.09	47.69	313.8	242986	1100000	476174	12	9170	178084	4600000	12564234	15	2.29679	9.83687	0.4769	0.186352	0.765575	0.0015379	-2.29679	15.601	9.12369	5.74876	15		1	12.4008	13.9209	14.8606	0.69467	0.87883	0.790448	2	0	0	0	0	0	0
2006	140000	山西省	140200	大同市	大同市2010	69000000	18.0496	113.3	40.0768	21369	7000000	46.1	48.69	316.6	246178	1300000	551766	11	15700	185154	6000000	15279659	15	2.294	9.96974	0.4869	0.190794	0.858168	0.002256	-2.294	15.7556	9.66142	5.75764	15		1	12.4138	14.099	15.0359	0.74957	0.948285	0.790448	2	0	0	0	0	0	0
2007	140000	山西省	140200	大同市	大同市2011	76000000	18.1479	113.3	40.0768	25341	8400000	43.76	50.73	318.2	310095	1700000	646407	9	10635	203876	6600000	17911870	15	2.19987	10.1402	0.5073	0.200585	0.780862	0.0012607	-2.19987	15.948	9.27191	5.76268	15		1	12.6446	14.3415	15.2693	0.763266	0.965611	0.790448	2	0	0	0	0	0	0
2008	140000	山西省	140200	大同市	大同市2012	79000000	18.1815	113.3	40.0768	27815	9300000	43.96	50.7	319.1	420000	1900000	803046	8	21015	220494	7700000	20377591	15	2.13453	10.2334	0.507	0.200299	0.827282	0.0022563	-2.13453	16.047	9.95299	5.7655	15		1	12.948	14.4391	15.3678	0.765648	0.968625	0.790448	2	0	0	0	0	0	0
2009	140000	山西省	140200	大同市	大同市2013	81000000	18.204	113.3	40.0768	28707	9700000	47.25	47.09	336.6	500000	2300000	945719	9	16455	234349	9500000	23248980	15	2.11902	10.2649	0.4709	0.241937	0.982837	0.0017009	-2.11902	16.085	9.70838	5.8189	15		1	13.1224	14.6659	15.3319	0.76562	0.968589	0.790448	2	0	0	0	0	0	0
2010	140000	山西省	140200	大同市	大同市2014	80000000	18.1992	113.3	40.0768	29607	10000000	49.83	44.47	338.3	500000	2200000	1000000	9	18159	222202	10000000	24383050	15	2.07942	10.2958	0.4447	0.221406	1.03101	0.0018128	-2.07942	16.1198	9.80692	5.82393	15		1	13.1224	14.6121	15.3095	0.766129	0.969233	0.790448	2	0	0	0	0	0	0
2011	140000	山西省	140200	大同市	大同市2015	80000000	18.1914	113.3	40.0768	30989	11000000	52.85	41.77	317.5	530000	2900000	923963	7	19100	209995	12000000	26972631	15	2.02133	10.3414	0.4177	0.276069	1.12176	0.0018132	-2.02133	16.1701	9.85744	5.76048	15		1	13.1806	14.883	15.2971	0.752916	0.952518	0.790448	2	0	0	0	0	0	0
2012	140000	山西省	140200	大同市	大同市2016	79000000	18.1823	113.3	40.0768	30046	10000000	57.65	36.52	317	530000	2900000	889263	6	20110	216935	12000000	27060889	15	2.03873	10.3105	0.3652	0.278699	1.19489	0.0019604	-2.03873	16.1436	9.90897	5.7589	15		1	13.1806	14.8659	15.1363	0.755517	0.955808	0.790448	2	0	0	0	0	0	0
2013	140000	山西省	140200	大同市	大同市2017	80000000	18.1951	113.3	40.0768	32671	11000000	58.025	36.52	318	670000	3300000	1100000	8	17013	215977	12000000	28927544	15	1.96247	10.3943	0.3652	0.29029	1.10945	0.0015172	-1.96247	16.2326	9.74173	5.76205	15		1	13.415	14.9957	15.2253	0.750462	0.949413	0.790448	2	0	0	0	0	0	0
2014	140000	山西省	140200	大同市	大同市2018	81000000	18.2156	113.3	40.0768	36877	13000000	58.4	36.52	318	780000	3300000	1200000	6	18194	424665	14000000	32298254	15	1.85694	10.5154	0.3652	0.26258	1.08349	0.0014304	-1.85694	16.3587	9.80885	5.76205	15		1	13.5671	15.0214	15.3513	0.750997	0.95009	0.790448	2	0	0	0	0	0	0
2015	140000	山西省	140200	大同市	大同市2019	84000000	18.2461	113.3	40.0768	38122	13000000	57.4	37.2	318	800000	3600000	1300000	7	7003	633353	16000000	35185203	15	1.85116	10.5486	0.372	0.275483	1.18129	0.0005309	-1.85116	16.395	8.85409	5.76205	15		1	13.5924	15.1057	15.4061	0.756176	0.956642	0.790448	2	0	0	0	0	0	0
2004	140000	山西省	140300	阳泉市	阳泉市2008	13000000	16.3631	113.581	37.857	23593	3100000	39.16	59.21	129.2	125458	406374	261701	5	4881	161520	2300000	6346159	16	1.41413	10.0687	0.5921	0.130813	0.726122	0.0015712	-1.41413	14.949	8.49311	4.86136	16		1	11.7397	12.915	14.4249	0.451985	0.872319	0.518142	2	0	0	0	0	0	0
2005	140000	山西省	140300	阳泉市	阳泉市2009	14000000	16.4651	113.581	37.857	26383	3500000	41.18	57.15	129.8	159400	489685	297740	6	4330	259338	2900000	7.65375e+06	16	1.40049	10.1805	0.5715	0.140428	0.840063	0.0012417	-1.40049	15.0646	8.37332	4.86599	16		1	11.9792	13.1015	14.5051	0.475745	0.918175	0.518142	2	0	0	0	0	0	0
2006	140000	山西省	140300	阳泉市	阳泉市2010	15000000	16.538	113.581	37.857	31898	4300000	39.01	59.46	130.5	196226	595962	376931	6	3775	252700	3700000	9.4424e+06	16	1.26535	10.3703	0.5946	0.138797	0.859559	0.0008792	-1.26535	15.2727	8.23616	4.87137	16		1	12.187	13.2979	14.7528	0.482351	0.930925	0.518142	2	0	0	0	0	0	0
2007	140000	山西省	140300	阳泉市	阳泉市2011	17000000	16.6369	113.581	37.857	38500	5300000	38.96	59.44	131.1	227000	710382	466358	4	18134	100982	4300000	11144195	16	1.15729	10.5584	0.5944	0.134513	0.814465	0.0034337	-1.15729	15.4797	9.80554	4.87596	16		1	12.3327	13.4736	14.9595	0.496302	0.957851	0.518142	2	0	0	0	0	0	0
2008	140000	山西省	140300	阳泉市	阳泉市2012	17000000	16.6708	113.581	37.857	43702	6000000	39.59	58.89	131.8	270000	885491	568784	5	23576	129785	5300000	13242925	16	1.06026	10.6852	0.5889	0.147103	0.880748	0.0039166	-1.06026	15.6105	10.068	4.88129	16		1	12.5062	13.6939	15.081	0.494531	0.954432	0.518142	2	0	0	0	0	0	0
2009	140000	山西省	140300	阳泉市	阳泉市2013	18000000	16.6933	113.581	37.857	46001	6100000	40.63	57.68	132.4	290000	863573	479486	5	26500	132972	6200000	14131012	16	1.06654	10.7364	0.5768	0.141151	1.00914	0.0043314	-1.06654	15.6268	10.1849	4.88583	16		1	12.5776	13.6688	15.0765	0.499719	0.964445	0.518142	2	0	0	0	0	0	0
2010	140000	山西省	140300	阳泉市	阳泉市2014	18000000	16.6887	113.581	37.857	44382	6200000	43.58	54.63	133	310000	869075	470477	5	27600	150584	6500000	14532442	16	1.05414	10.7006	0.5463	0.140943	1.05313	0.004476	-1.05414	15.6346	10.2256	4.89035	16		1	12.6443	13.6752	15.03	0.499437	0.963901	0.518142	2	0	0	0	0	0	0
2011	140000	山西省	140300	阳泉市	阳泉市2015	18000000	16.6806	113.581	37.857	42688	6000000	48.5	49.83	132.7	320000	1000000	441645	5	30500	173506	7200000	15186144	16	1.0805	10.6617	0.4983	0.169062	1.21089	0.00512	-1.0805	15.6001	10.3255	4.88809	16		1	12.6761	13.8226	14.9035	0.496758	0.958731	0.518142	2	0	0	0	0	0	0
2012	140000	山西省	140300	阳泉市	阳泉市2016	17000000	16.6719	113.581	37.857	44461	6200000	50.31	48.03	132	370000	957303	412776	5	31146	249563	7400000	15720444	16	1.02722	10.7024	0.4803	0.153694	1.19227	0.0050005	-1.02722	15.6447	10.3464	4.8828	16		1	12.8213	13.7719	14.9113	0.495546	0.95639	0.518142	2	0	0	0	0	0	0
2013	140000	山西省	140300	阳泉市	阳泉市2017	18000000	16.6841	113.581	37.857	47790	6700000	50.915	47.53	132	430000	1100000	499961	5	11501	139497	8800000	17757010	16	0.963432	10.7746	0.4753	0.157816	1.31649	0.0017114	-0.963432	15.7206	9.35019	4.8828	16		1	12.9715	13.8743	14.9768	0.493506	0.952454	0.518142	2	0	0	0	0	0	0
2014	140000	山西省	140300	阳泉市	阳泉市2018	18000000	16.7046	113.581	37.857	51976	7300000	51.52	47.03	132	460000	1200000	576166	5	6718	400282	10000000	20404369	16	0.896159	10.8586	0.4703	0.168919	1.40829	0.0009156	-0.896159	15.8084	8.81255	4.8828	16		1	13.039	14.0301	15.0541	0.491432	0.948452	0.518142	2	0	0	0	0	0	0
2015	140000	山西省	140300	阳泉市	阳泉市2019	19000000	16.7351	113.581	37.857	50775	7200000	52.83	45.53	132	500000	1300000	573929	5	1936	700000	11000000	21675467	16	0.946928	10.8352	0.4553	0.183957	1.57661	0.0002693	-0.946928	15.7882	7.56838	4.8828	16		1	13.1224	14.0952	15.0014	0.497851	0.960839	0.518142	2	0	0	0	0	0	0
2004	140000	山西省	140400	长治市	长治市2008	39000000	17.487	113.116	36.1954	20821	6800000	31.77	63.47	326.6	174317	971493	626259	4	39217	309373	4000000	12946523	17	1.7514	9.94377	0.6347	0.14242	0.583927	0.0057492	-1.7514	15.7356	10.5769	5.78874	17		1	12.0686	13.7866	15.281	0.681771	0.969626	0.703127	2	0	0	0	0	0	0
2005	140000	山西省	140400	长治市	长治市2009	42000000	17.5494	113.116	36.1954	23558	7800000	32.68	62.78	328.5	239653	1100000	695730	4	10967	157344	4800000	14765465	17	1.68579	10.0673	0.6278	0.145306	0.613731	0.0014146	-1.68579	15.8636	9.30265	5.79454	17		1	12.387	13.9347	15.398	0.686725	0.976672	0.703127	2	0	0	0	0	0	0
2006	140000	山西省	140400	长治市	长治市2010	38000000	17.4642	113.116	36.1954	27642	9200000	30.24	65.38	330.6	299500	1400000	779001	4	13892	155843	6300000	18149132	17	1.42925	10.2271	0.6538	0.147643	0.685878	0.0015096	-1.42925	16.035	9.53907	5.80091	17		1	12.6099	14.122	15.61	0.647243	0.920521	0.703127	2	0	0	0	0	0	0
2007	140000	山西省	140400	长治市	长治市2011	42000000	17.563	113.116	36.1954	36425	12000000	28.09	67.89	334.6	371315	1800000	1000000	5	20716	199676	7300000	22926778	17	1.24717	10.503	0.6789	0.144455	0.599675	0.0017	-1.24717	16.3158	9.93866	5.81294	17		1	12.8248	14.381	15.9285	0.660053	0.938739	0.703127	2	0	0	0	0	0	0
2008	140000	山西省	140400	长治市	长治市2012	44000000	17.5968	113.116	36.1954	39523	13000000	28.62	67.36	335.2	450000	2000000	1300000	4	27929	195644	8400000	25767765	17	1.19453	10.5847	0.6736	0.151909	0.633352	0.0021021	-1.19453	16.4022	10.2374	5.81473	17		1	13.017	14.5178	16.0071	0.662902	0.942792	0.703127	2	0	0	0	0	0	0
2009	140000	山西省	140400	长治市	长治市2013	45000000	17.6193	113.116	36.1954	39343	13000000	30.74	65.01	337.9	500000	2500000	1500000	5	31262	228405	9200000	27270586	17	1.21321	10.5801	0.6501	0.184356	0.688927	0.002344	-1.21321	16.4061	10.3502	5.82275	17		1	13.1224	14.7152	15.9754	0.663657	0.943865	0.703127	2	0	0	0	0	0	0
2010	140000	山西省	140400	长治市	长治市2014	45000000	17.6146	113.116	36.1954	39196	13000000	37.29	58.33	338.9	550000	2400000	1400000	7	34402	203582	10000000	28111900	17	1.21051	10.5764	0.5833	0.183316	0.76395	0.0025844	-1.21051	16.4041	10.4459	5.82571	17		1	13.2177	14.7076	15.8651	0.665748	0.946838	0.703127	2	0	0	0	0	0	0
2011	140000	山西省	140400	长治市	长治市2015	44000000	17.6066	113.116	36.1954	35029	12000000	44.01	51.13	341.2	550000	2400000	964350	6	45118	207138	11000000	27491400	17	1.31006	10.464	0.5113	0.202087	0.947019	0.0037745	-1.31006	16.2965	10.717	5.83247	17		1	13.2177	14.6975	15.6257	0.671823	0.955479	0.703127	2	0	0	0	0	0	0
2012	140000	山西省	140400	长治市	长治市2016	44000000	17.5978	113.116	36.1954	37063	13000000	44.25	50.92	338	550000	2300000	985278	4	47502	228606	12000000	28865397	17	1.24029	10.5204	0.5092	0.184453	0.942021	0.0037389	-1.24029	16.3575	10.7685	5.82305	17		1	13.2177	14.6671	15.6826	0.667513	0.949349	0.703127	2	0	0	0	0	0	0
2013	140000	山西省	140400	长治市	长治市2017	44000000	17.6101	113.116	36.1954	42887	15000000	43.09	52.555	338	670000	2700000	1300000	5	38470	415574	14000000	33599277	17	1.10165	10.6663	0.52555	0.181674	0.923793	0.0026037	-1.10165	16.5085	10.5576	5.82305	17		1	13.415	14.8029	15.8652	0.657722	0.935424	0.703127	2	0	0	0	0	0	0
2014	140000	山西省	140400	长治市	长治市2018	45000000	17.6306	113.116	36.1954	47540	16000000	41.93	54.19	339	900000	3200000	1500000	7	39600	239259	16000000	37927734	17	1.01442	10.7693	0.5419	0.196718	0.941914	0.0024064	-1.01442	16.6162	10.5866	5.826	17		1	13.7102	14.9902	16.0036	0.650033	0.924488	0.703127	2	0	0	0	0	0	0
2015	140000	山西省	140400	长治市	长治市2019	47000000	17.6612	113.116	36.1954	47219	16000000	43.56	53.35	340	990000	3500000	1600000	6	40790	186433	17000000	40264126	17	1.04839	10.7626	0.5335	0.216164	1.06308	0.0024872	-1.04839	16.6128	10.6162	5.82895	17		1	13.8055	15.0811	15.9845	0.65929	0.937654	0.703127	2	0	0	0	0	0	0
2004	140000	山西省	140500	晋城市	晋城市2008	24000000	17.0042	112.852	35.4907	23680	5300000	32.23	63.51	215.2	117277	632928	418641	10	30498	244380	3800000	10511123	18	1.52565	10.0724	0.6351	0.119975	0.714201	0.0057811	-1.52565	15.4786	10.3254	5.37157	18		1	11.6723	13.3581	15.0246	0.595711	0.964266	0.617787	2	0	0	0	0	0	0
2005	140000	山西省	140500	晋城市	晋城市2009	26000000	17.0637	112.852	35.4907	27108	6100000	32.54	63.32	215.9	147961	764896	480742	11	19433	336901	4300000	12109583	18	1.44635	10.2076	0.6332	0.12621	0.704822	0.0032065	-1.44635	15.6173	9.87473	5.37482	18		1	11.9047	13.5475	15.1603	0.599458	0.97033	0.617787	2	0	0	0	0	0	0
2006	140000	山西省	140500	晋城市	晋城市2010	24000000	17.0123	112.852	35.4907	32337	7300000	32.19	63.6	216.4	179866	895069	554890	13	13093	378751	5200000	14589096	18	1.20814	10.384	0.636	0.122521	0.715795	0.0017922	-1.20814	15.8041	9.47983	5.37713	18		1	12.1	13.7047	15.3516	0.572996	0.927497	0.617787	2	0	0	0	0	0	0
2007	140000	山西省	140500	晋城市	晋城市2011	27000000	17.1112	112.852	35.4907	39205	8900000	30.21	65.46	216.9	251306	1100000	679222	9	21799	152606	6300000	17561250	18	1.10404	10.5766	0.6546	0.126525	0.707783	0.0024357	-1.10404	16.0071	9.98962	5.37944	18		1	12.4344	13.9398	15.5834	0.587722	0.951334	0.617787	2	0	0	0	0	0	0
2008	140000	山西省	140500	晋城市	晋城市2012	28000000	17.145	112.852	35.4907	44257	10000000	31.23	64.55	217.9	320000	1300000	829056	12	25775	165524	7800000	20580966	18	1.01419	10.6978	0.6455	0.128184	0.767119	0.0025449	-1.01419	16.1308	10.1572	5.38404	18		1	12.6761	14.0765	15.6931	0.588661	0.952854	0.617787	2	0	0	0	0	0	0
2009	140000	山西省	140500	晋城市	晋城市2013	29000000	17.1675	112.852	35.4907	47119	10000000	33.35	62.45	218.8	350000	1600000	945755	13	28400	181680	8600000	22035948	18	1.01803	10.7605	0.6245	0.152451	0.832454	0.0027522	-1.01803	16.1495	10.2541	5.38816	18		1	12.7657	14.2686	15.6787	0.588753	0.953003	0.617787	2	0	0	0	0	0	0
2010	140000	山西省	140500	晋城市	晋城市2014	28000000	17.163	112.852	35.4907	44943	10000000	37.02	58.76	218.9	390000	1600000	980305	13	28429	209659	9200000	22836290	18	1.00967	10.7132	0.5876	0.156129	0.888866	0.0027446	-1.00967	16.1533	10.2552	5.38861	18		1	12.8739	14.2962	15.6216	0.58781	0.951476	0.617787	2	0	0	0	0	0	0
2011	140000	山西省	140500	晋城市	晋城市2015	28000000	17.1548	112.852	35.4907	44994	10000000	39.87	55.4	219.2	440000	1800000	939026	10	25675	231344	10000000	23842277	18	0.997277	10.7143	0.554	0.173147	0.957201	0.0024682	-0.997277	16.1575	10.1533	5.38998	18		1	12.9945	14.4039	15.567	0.58263	0.943091	0.617787	2	0	0	0	0	0	0
2012	140000	山西省	140500	晋城市	晋城市2016	28000000	17.1461	112.852	35.4907	45271	10000000	42.37	52.88	220	540000	1700000	893229	10	20012	401923	11000000	24941538	18	0.97987	10.7204	0.5288	0.164397	1.03133	0.0019071	-0.97987	16.1663	9.90409	5.39363	18		1	13.1993	14.3608	15.5291	0.582421	0.942754	0.617787	2	0	0	0	0	0	0
2013	140000	山西省	140500	晋城市	晋城市2017	28000000	17.1583	112.852	35.4907	49487	12000000	42.815	52.99	220	560000	1800000	1000000	11	20048	316445	12000000	27469737	18	0.899115	10.8095	0.5299	0.154934	1.06034	0.001741	-0.899115	16.2592	9.90588	5.39363	18		1	13.2357	14.3944	15.6241	0.581113	0.940637	0.617787	2	0	0	0	0	0	0
2014	140000	山西省	140500	晋城市	晋城市2018	29000000	17.1788	112.852	35.4907	57819	14000000	43.26	53.1	221	550000	2300000	1300000	11	28442	674724	14000000	32123728	18	0.759264	10.9651	0.531	0.168997	1.01757	0.0021039	-0.759264	16.4196	10.2556	5.39816	18		1	13.2177	14.6417	15.7866	0.57024	0.923035	0.617787	2	0	0	0	0	0	0
2015	140000	山西省	140500	晋城市	晋城市2019	30000000	17.2094	112.852	35.4907	57714	14000000	42.18	54.32	222	740000	2500000	1400000	13	31183	1200000	15000000	34839995	18	0.787477	10.9633	0.5432	0.186362	1.13224	0.0023013	-0.787477	16.4219	10.3476	5.40268	18		1	13.5144	14.7418	15.8116	0.576657	0.933424	0.617787	2	0	0	0	0	0	0
2004	140000	山西省	140600	朔州市	朔州市2008	28000000	17.1322	112.433	39.3316	27458	4200000	31.55	61.84	154.2	64807	605317	377989	2	6069	139839	1700000	7.08033e+06	19	1.88067	10.2204	0.6184	0.143985	0.39353	0.0014436	-1.88067	15.2516	8.71095	5.03825	19		1	11.0792	13.3135	14.7709	0.576749	0.827989	0.696566	2	0	0	0	0	0	0
2005	140000	山西省	140600	朔州市	朔州市2009	30000000	17.204	112.433	39.3316	36452	5600000	42.4	52.34	156.3	75827	721488	462213	3	5088	110887	1900000	8.97076e+06	19	1.66343	10.5038	0.5234	0.128537	0.346571	0.0009065	-1.66343	15.5406	8.53464	5.05178	19		1	11.2362	13.4891	14.8932	0.589597	0.846433	0.696566	2	0	0	0	0	0	0
2006	140000	山西省	140600	朔州市	朔州市2010	36000000	17.3964	112.433	39.3316	41107	6700000	37.39	56.56	158.2	77544	901318	557535	5	13892	120031	2000000	10390074	19	1.67855	10.624	0.5656	0.134495	0.294974	0.002073	-1.67855	15.7178	9.53907	5.06386	19		1	11.2586	13.7116	15.148	0.652602	0.936884	0.696566	2	0	0	0	0	0	0
2007	140000	山西省	140600	朔州市	朔州市2011	40000000	17.4951	112.433	39.3316	49692	8600000	36.37	58.32	172.3	134109	1200000	709189	4	11588	94761	2100000	12830975	19	1.53343	10.8136	0.5832	0.134963	0.24848	0.001355	-1.53343	15.9617	9.35773	5.14924	19		1	11.8064	13.9589	15.4224	0.666819	0.957294	0.696566	2	0	0	0	0	0	0
2008	140000	山西省	140600	朔州市	朔州市2012	41000000	17.5289	112.433	39.3316	58205	10000000	35.76	59.18	173	200000	1400000	842500	4	13400	118819	2400000	15042419	19	1.4037	10.9717	0.5918	0.13777	0.233375	0.0013305	-1.4037	16.1252	9.50301	5.15329	19		1	12.2061	14.143	15.6006	0.66378	0.952932	0.696566	2	0	0	0	0	0	0
2009	140000	山西省	140600	朔州市	朔州市2013	42000000	17.5514	112.433	39.3316	58989	10000000	37.95	56.03	173.9	180000	1500000	953000	5	15420	115449	2700000	15806583	19	1.40725	10.9851	0.5603	0.150493	0.260583	0.0015023	-1.40725	16.1442	9.64342	5.15848	19		1	12.1007	14.2503	15.5649	0.667474	0.958234	0.696566	2	0	0	0	0	0	0
2010	140000	山西省	140600	朔州市	朔州市2014	42000000	17.5468	112.433	39.3316	57368	10000000	39.79	54.09	174.9	210000	1400000	865898	4	15420	121580	3000000	15764709	19	1.42526	10.9573	0.5409	0.142577	0.301899	0.0015368	-1.42526	16.1215	9.64342	5.16421	19		1	12.2549	14.1736	15.507	0.670337	0.962345	0.696566	2	0	0	0	0	0	0
2011	140000	山西省	140600	朔州市	朔州市2015	41000000	17.5387	112.433	39.3316	51256	9000000	48.75	45.09	175.8	210000	1400000	543000	4	7234	82490	3600000	14874653	19	1.52474	10.8446	0.4509	0.153466	0.397946	0.0008028	-1.52474	16.014	8.88655	5.16935	19		1	12.2549	14.1397	15.2175	0.675899	0.97033	0.696566	2	0	0	0	0	0	0
2012	140000	山西省	140600	朔州市	朔州市2016	41000000	17.5299	112.433	39.3316	52010	9200000	50.82	43.05	162	250000	1300000	491229	2	9833	134543	5800000	17168581	19	1.49729	10.8592	0.4305	0.139054	0.628857	0.0010711	-1.49729	16.0326	9.1935	5.0876	19		1	12.4292	14.0597	15.1898	0.675401	0.969615	0.696566	2	0	0	0	0	0	0
2013	140000	山西省	140600	朔州市	朔州市2017	42000000	17.5423	112.433	39.3316	55316	9800000	53.575	40.65	177	310000	1400000	732205	4	2356	104141	6200000	18661633	19	1.44414	10.9208	0.4065	0.144581	0.636359	0.0002404	-1.44414	16.0981	7.76472	5.17615	19		1	12.6443	14.1642	15.198	0.675682	0.970018	0.696566	2	0	0	0	0	0	0
2014	140000	山西省	140600	朔州市	朔州市2018	42000000	17.5628	112.433	39.3316	59914	11000000	56.33	38.25	163	370000	1700000	904030	4	3626	100970	7400000	21217847	19	1.38112	11.0007	0.3825	0.163174	0.692896	0.0003403	-1.38112	16.1817	8.19589	5.09375	19		1	12.8213	14.3687	15.2206	0.672715	0.965759	0.696566	2	0	0	0	0	0	0
2015	140000	山西省	140600	朔州市	朔州市2019	44000000	17.5933	112.433	39.3316	59552	11000000	54.46	39.82	163	410000	1900000	922886	5	4896	98515	8600000	22660701	19	1.41508	10.9946	0.3982	0.181654	0.811231	0.000461	-1.41508	16.1782	8.49617	5.09375	19		1	12.9239	14.4726	15.2575	0.675915	0.970352	0.696566	2	0	0	0	0	0	0
2004	140000	山西省	140700	晋中市	晋中市2008	28000000	17.1477	112.753	37.687	18219	5700000	34.52	57.96	317	212607	856795	469107	18	6989	424164	2800000	10499627	20	1.59557	9.81028	0.5796	0.150896	0.498955	0.0012309	-1.59557	15.5521	8.85209	5.7589	20		1	12.2672	13.6609	15.0067	0.619031	0.939598	0.658825	2	0	0	0	0	0	0
2005	140000	山西省	140700	晋中市	晋中市2009	30000000	17.223	112.753	37.687	20335	6400000	38.93	52.22	319	244928	1000000	577568	18	7048	176806	3600000	12050305	20	1.55621	9.92015	0.5222	0.161881	0.569096	0.0011068	-1.55621	15.6668	8.8605	5.76519	20		1	12.4087	13.8459	15.0171	0.633777	0.961981	0.658825	2	0	0	0	0	0	0
2006	140000	山西省	140700	晋中市	晋中市2010	30000000	17.2072	112.753	37.687	24275	7600000	36.74	54.76	320.5	305793	1200000	647518	16	6536	187842	4700000	14712703	20	1.3585	10.0972	0.5476	0.157808	0.614844	0.0008557	-1.3585	15.8487	8.78508	5.76988	20		1	12.6307	14.0023	15.2465	0.613804	0.931665	0.658825	2	0	0	0	0	0	0
2007	140000	山西省	140700	晋中市	晋中市2011	33000000	17.3068	112.753	37.687	27300	8900000	36.88	54.82	326.1	414499	1500000	780355	15	6507	208703	6100000	17995312	20	1.30493	10.2147	0.5482	0.173211	0.686671	0.0007309	-1.30493	16.0018	8.78063	5.7872	20		1	12.9348	14.2486	15.4007	0.63132	0.958251	0.658825	2	0	0	0	0	0	0
2008	140000	山西省	140700	晋中市	晋中市2012	34000000	17.3407	112.753	37.687	30093	9900000	36.93	54.58	324.1	460000	1800000	992296	14	12004	210378	7500000	20894280	20	1.23619	10.3121	0.5458	0.181172	0.763863	0.0012168	-1.23619	16.1046	9.393	5.78105	20		1	13.039	14.3963	15.4991	0.63221	0.959602	0.658825	2	0	0	0	0	0	0
2009	140000	山西省	140700	晋中市	晋中市2013	35000000	17.3633	112.753	37.687	30977	10000000	38.15	52.42	327.7	530000	2100000	1200000	13	18406	240100	9100000	23422726	20	1.22327	10.341	0.5242	0.208988	0.889502	0.0018006	-1.22327	16.1401	9.82043	5.7921	20		1	13.1806	14.5746	15.4942	0.632437	0.959947	0.658825	2	0	0	0	0	0	0
2010	140000	山西省	140700	晋中市	晋中市2014	35000000	17.359	112.753	37.687	31434	10000000	42.63	47.45	331	510000	2200000	1200000	14	35303	231714	10000000	24845910	20	1.2004	10.3557	0.4745	0.208253	0.987244	0.0033903	-1.2004	16.1586	10.4717	5.80212	20		1	13.1422	14.5896	15.4131	0.632516	0.960067	0.658825	2	0	0	0	0	0	0
2011	140000	山西省	140700	晋中市	晋中市2015	34000000	17.3505	112.753	37.687	31434	10000000	46.09	43.79	330.1	590000	2400000	1000000	14	37077	218067	12000000	26787432	20	1.18731	10.3557	0.4379	0.230534	1.15045	0.0035443	-1.18731	16.1632	10.5208	5.7994	20		1	13.2879	14.6958	15.3374	0.628293	0.953656	0.658825	2	0	0	0	0	0	0
2012	140000	山西省	140700	晋中市	晋中市2016	34000000	17.3422	112.753	37.687	32646	11000000	47.12	42.95	331	2000000	2500000	1000000	14	37870	224155	14000000	30494740	20	1.13696	10.3935	0.4295	0.226532	1.26466	0.0034708	-1.13696	16.2053	10.5419	5.80212	20		1	14.5137	14.7204	15.3602	0.62357	0.946489	0.658825	2	0	0	0	0	0	0
2013	140000	山西省	140700	晋中市	晋中市2017	34000000	17.3538	112.753	37.687	38274	13000000	45.86	45.24	334	720000	2800000	1200000	12	38595	225624	16000000	33641671	20	0.984995	10.5526	0.4524	0.217074	1.22961	0.0030037	-0.984995	16.3688	10.5609	5.81114	20		1	13.487	14.8413	15.5756	0.613335	0.930953	0.658825	2	0	0	0	0	0	0
2014	140000	山西省	140700	晋中市	晋中市2018	35000000	17.3743	112.753	37.687	42910	14000000	44.6	47.53	333	770000	3200000	1500000	12	34882	221324	18000000	38737154	20	0.886313	10.6669	0.4753	0.222876	1.275	0.0024096	-0.886313	16.488	10.4597	5.80814	20		1	13.5541	14.9869	15.7442	0.606599	0.920728	0.658825	2	0	0	0	0	0	0
2015	140000	山西省	140700	晋中市	晋中市2019	36000000	17.4049	112.753	37.687	43125	15000000	47.28	44.81	335	730000	3700000	1600000	10	20831	947939	20000000	42102641	20	0.908325	10.6719	0.4481	0.25415	1.3986	0.0014268	-0.908325	16.4965	9.9442	5.81413	20		1	13.5008	15.1267	15.6938	0.614075	0.932076	0.658825	2	0	0	0	0	0	0
2004	140000	山西省	140900	忻州市	忻州市2008	28000000	17.1385	112.734	38.4167	10101	3100000	38.13	52.38	303.6	104746	849595	294534	3	380	86110	2400000	6.84367e+06	21	2.18755	9.22049	0.5238	0.272964	0.766322	0.0001221	-2.18755	14.9509	5.94017	5.71571	22		1	11.5593	13.6525	14.3043	0.627906	0.924081	0.679492	2	0	0	0	0	0	0
2005	140000	山西省	140900	忻州市	忻州市2009	30000000	17.2144	112.734	38.4167	11292	3500000	47.49	40.32	305.1	118518	1000000	335438	3	6832	89218	2900000	8.01636e+06	21	2.14812	9.33194	0.4032	0.29207	0.842015	0.0019559	-2.14812	15.0663	8.82937	5.72064	22		1	11.6828	13.8355	14.158	0.65044	0.957244	0.679492	2	0	0	0	0	0	0
2006	140000	山西省	140900	忻州市	忻州市2010	31000000	17.258	112.734	38.4167	14193	4400000	44.15	44.59	307.2	301021	1300000	423425	3	1444	145023	3500000	10070002	21	1.96664	9.56058	0.4459	0.293925	0.805565	0.0003301	-1.96664	15.2913	7.27517	5.7275	22		1	12.6149	14.0669	14.4837	0.643964	0.947713	0.679492	2	0	0	0	0	0	0
2007	140000	山西省	140900	忻州市	忻州市2011	35000000	17.3569	112.734	38.4167	18019	5500000	38.54	51.56	308.8	368000	1500000	535728	2	1678	161000	4100000	12259442	21	1.82843	9.79924	0.5156	0.274479	0.740589	0.0003026	-1.82843	15.5285	7.42536	5.73269	22		1	12.8158	14.2356	14.8661	0.654724	0.963549	0.679492	2	0	0	0	0	0	0
2008	140000	山西省	140900	忻州市	忻州市2012	36000000	17.3908	112.734	38.4167	20081	6200000	39.17	51.61	310.1	390000	1800000	651651	2	1963	181000	4800000	14067528	21	1.74918	9.90758	0.5161	0.292343	0.772623	0.0003161	-1.74918	15.6416	7.58223	5.73689	22		1	12.8739	14.4117	14.9801	0.654402	0.963075	0.679492	2	0	0	0	0	0	0
2009	140000	山西省	140900	忻州市	忻州市2013	37000000	17.4133	112.734	38.4167	21052	6500000	40.31	50.01	310.7	340000	2100000	737018	2	494	183000	5800000	15791696	21	1.71873	9.9548	0.5001	0.32558	0.890529	7.55e-05	-1.71873	15.6946	6.20254	5.73883	22		1	12.7367	14.5724	15.0016	0.654261	0.962867	0.679492	2	0	0	0	0	0	0
2010	140000	山西省	140900	忻州市	忻州市2014	36000000	17.4087	112.734	38.4167	21796	6800000	42.91	47.54	312	370000	2100000	808126	1	4320	181000	6400000	16772245	21	1.6758	9.98953	0.4754	0.314478	0.947106	0.000635	-1.6758	15.7329	8.37101	5.743	22		1	12.8213	14.5761	14.9893	0.652883	0.960839	0.679492	2	0	0	0	0	0	0
2011	140000	山西省	140900	忻州市	忻州市2015	36000000	17.4006	112.734	38.4167	21731	6800000	45.95	44.7	313.5	390000	2400000	736546	1	4280	169902	7100000	17704926	21	1.66632	9.98654	0.447	0.355252	1.04948	0.0006283	-1.66632	15.7342	8.36171	5.7478	22		1	12.8739	14.6993	14.9291	0.647878	0.953475	0.679492	2	0	0	0	0	0	0
2012	140000	山西省	140900	忻州市	忻州市2016	36000000	17.3919	112.734	38.4167	22747	7200000	47.05	44.11	307	400000	2500000	692427	2	3321	406000	7800000	18939160	21	1.60769	10.0322	0.4411	0.345676	1.086	0.0004637	-1.60769	15.7842	8.10802	5.72685	22		1	12.8992	14.722	14.9657	0.641905	0.944684	0.679492	2	0	0	0	0	0	0
2013	140000	山西省	140900	忻州市	忻州市2017	36000000	17.404	112.734	38.4167	27665	8700000	45.89	46.17	308	510000	2900000	732569	2	4344	169700	8300000	21365052	21	1.42005	10.228	0.4617	0.33237	0.945549	0.0004967	-1.42005	15.984	8.37655	5.7301	22		1	13.1422	14.8825	15.2111	0.627471	0.92344	0.679492	2	0	0	0	0	0	0
2014	140000	山西省	140900	忻州市	忻州市2018	37000000	17.4246	112.734	38.4167	31209	9900000	44.73	48.23	308	640000	3100000	814638	3	4685	210000	9200000	23918958	21	1.3174	10.3485	0.4823	0.317227	0.928976	0.0004736	-1.3174	16.1072	8.45212	5.7301	22		1	13.3692	14.959	15.378	0.624002	0.918336	0.679492	2	0	0	0	0	0	0
2015	140000	山西省	140900	忻州市	忻州市2019	38000000	17.4551	112.734	38.4167	31573	10000000	47.93	43.47	307	690000	3700000	909300	3	3006	161561	10000000	26023883	21	1.33501	10.3601	0.4347	0.370274	1.04768	0.0003	-1.33501	16.1201	8.00837	5.72685	22		1	13.4444	15.1266	15.287	0.631539	0.929427	0.679492	2	0	0	0	0	0	0
2004	150000	内蒙古自治区	150100	呼和浩特市	呼和浩特市2008	52000000	17.7669	111.749	40.8426	49606	13000000	56.16	38.13	223.9	263278	1300000	822459	26	70744	615798	15000000	30903981	22	1.37391	10.8119	0.3813	0.101172	1.10806	0.0053742	-1.37391	16.393	11.1668	5.4112	25	2011	0	12.481	14.102	15.4288	0.670025	0.885069	0.757032	3
2005	150000	内蒙古自治区	150100	呼和浩特市	呼和浩特市2009	55000000	17.8285	111.749	40.8426	61108	16000000	59.16	36.09	225.8	330765	1700000	1100000	27	77576	668008	20000000	40002215	22	1.21327	11.0204	0.3609	0.100462	1.19859	0.0047188	-1.21327	16.6152	11.259	5.41965	25	2011	0	12.7092	14.3172	15.5961	0.676555	0.893695	0.757032	3
2006	150000	内蒙古自治区	150100	呼和浩特市	呼和浩特市2010	61000000	17.9254	111.749	40.8426	66929	19000000	58.71	36.39	228.5	283000	1800000	1300000	25	83676	787921	25000000	48144760	22	1.1837	11.1114	0.3639	0.09502	1.35204	0.0044849	-1.1837	16.7417	11.3347	5.43154	25	2011	0	12.5532	14.3881	15.7309	0.71173	0.940159	0.757032	3
2007	150000	内蒙古自治区	150100	呼和浩特市	呼和浩特市2011	67000000	18.0244	111.749	40.8426	75266	22000000	58.69	36.28	230.9	361000	2600000	1500000	22	88559	376024	32000000	58763150	22	1.12826	11.2288	0.3628	0.117426	1.47057	0.0040674	-1.12826	16.8962	11.3914	5.44198	25	2011	1	12.7966	14.7542	15.8823	0.725268	0.958043	0.757032	3
2008	150000	内蒙古自治区	150100	呼和浩特市	呼和浩特市2012	70000000	18.0583	111.749	40.8426	84534	25000000	58.68	36.45	229.1	420000	2800000	1800000	19	61694	419716	37000000	67353932	22	1.03371	11.3449	0.3645	0.111215	1.49752	0.0024921	-1.03371	17.0246	11.0299	5.43416	25	2011	1	12.948	14.8283	16.0153	0.727613	0.961139	0.757032	3
2009	150000	内蒙古自治区	150100	呼和浩特市	呼和浩特市2013	71000000	18.0808	111.749	40.8426	115829	27000000	63.05	31.98	232.1	450000	2900000	1800000	17	80688	447052	43000000	75697382	22	0.965621	11.6599	0.3198	0.10878	1.57656	0.002977	-0.965621	17.1152	11.2983	5.44717	25	2011	1	13.017	14.8968	15.9751	0.73144	0.966195	0.757032	3
2010	150000	内蒙古自治区	150100	呼和浩特市	呼和浩特市2014	71000000	18.0762	111.749	40.8426	95961	29000000	66.36	29.31	236	450000	3100000	2100000	15	58847	476957	51000000	86706172	22	0.895496	11.4717	0.2931	0.10743	1.77809	0.0020334	-0.895496	17.1808	10.9827	5.46383	25	2011	1	13.017	14.9498	15.9535	0.728565	0.962397	0.757032	3
2011	150000	内蒙古自治区	150100	呼和浩特市	呼和浩特市2015	70000000	18.0681	111.749	40.8426	101492	31000000	67.86	28.06	238.3	450000	3600000	2500000	15	44610	565564	61000000	98886709	22	0.82164	11.5277	0.2806	0.116694	1.96533	0.0014434	-0.82164	17.2464	10.7057	5.47353	25	2011	1	13.017	15.0982	15.9756	0.718851	0.949566	0.757032	3
2012	150000	内蒙古自治区	150100	呼和浩特市	呼和浩特市2016	70000000	18.0594	111.749	40.8426	103235	32000000	68.56	27.87	240	460000	4200000	2700000	11	87935	731647	71000000	110500000	22	0.786467	11.5448	0.2787	0.132334	2.22204	0.0027708	-0.786467	17.273	11.3844	5.48064	25	2011	1	13.039	15.2505	15.9953	0.706788	0.933631	0.757032	3
2013	150000	内蒙古自治区	150100	呼和浩特市	呼和浩特市2017	71000000	18.0715	111.749	40.8426	98132	30000000	68.615	27.735	242	520000	4000000	2000000	10	36775	608024	76000000	114200000	22	0.842063	11.4941	0.27735	0.132641	2.51634	0.0012103	-0.842063	17.2295	10.5126	5.48894	25	2011	1	13.1616	15.2094	15.947	0.716679	0.946696	0.757032	3
2014	150000	内蒙古自治区	150100	呼和浩特市	呼和浩特市2018	72000000	18.0921	111.749	40.8426	93029	29000000	68.67	27.6	244	2400000	3600000	2000000	12	19928	988350	80000000	117700000	22	0.908054	11.4407	0.276	0.122865	2.74023	0.0006863	-0.908054	17.184	9.89988	5.49717	25	2011	1	14.691	15.0874	15.8967	0.730164	0.96451	0.757032	3
2015	150000	内蒙古自治区	150100	呼和浩特市	呼和浩特市2019	74000000	18.1226	111.749	40.8426	89138	28000000	66.41	29.52	247	2400000	4200000	2000000	10	25733	1900000	85000000	123700000	22	0.978109	11.3979	0.2952	0.14974	3.05045	0.000922	-0.978109	17.1445	10.1555	5.50939	25	2011	1	14.6993	15.2456	15.9244	0.733048	0.968319	0.757032	3
2004	150000	内蒙古自治区	150200	包头市	包头市2008	40000000	17.5139	109.84	40.6574	70004	18000000	40	57.04	217	174598	1500000	964808	32	81500	542704	6300000	27278364	23	0.830459	11.1563	0.5704	0.0870271	0.358666	0.0046307	-0.830459	16.6834	11.3084	5.3799	26	2010	0	12.0702	14.2419	16.122	0.601819	0.844265	0.712832	3	1	0	1	0	0	0
2005	150000	内蒙古自治区	150200	包头市	包头市2009	43000000	17.5858	109.84	40.6574	84979	22000000	43.26	54.18	218.7	199979	2000000	1300000	34	94900	690803	8100000	34158348	23	0.693506	11.3502	0.5418	0.0901713	0.375344	0.0043757	-0.693506	16.8923	11.4606	5.3877	26	2010	0	12.206	14.4862	16.2794	0.611584	0.857964	0.712832	3	1	0	0	1	0	0
2006	150000	内蒙古自治区	150200	包头市	包头市2010	50000000	17.7237	109.84	40.6574	94269	25000000	43.19	54.11	219.7	224176	2000000	1400000	31	110000	734389	10000000	39585758	23	0.705133	11.4539	0.5411	0.0832903	0.421523	0.0044701	-0.705133	17.0186	11.6082	5.39226	26	2010	1	12.3202	14.5332	16.4044	0.666445	0.934925	0.712832	3	1	1	0	0	0	0
2007	150000	内蒙古自治区	150200	包头市	包头市2011	55000000	17.8231	109.84	40.6574	112372	30000000	41.93	55.41	220.8	229332	2500000	1600000	23	124000	318669	13000000	47766334	23	0.604552	11.6296	0.5541	0.083607	0.425773	0.0041259	-0.604552	17.2185	11.728	5.39726	26	2010	1	12.3429	14.7369	16.6281	0.683565	0.958942	0.712832	3	1	0	0	0	0	0
2008	150000	内蒙古自治区	150200	包头市	包头市2012	57000000	17.857	109.84	40.6574	125709	34000000	42.07	55.3	222.6	230000	2900000	1900000	21	136500	274311	14000000	53829612	23	0.512317	11.7417	0.553	0.0853792	0.416438	0.0040035	-0.512317	17.3447	11.8241	5.40538	26	2010	1	12.3458	14.884	16.7523	0.683849	0.959341	0.712832	3	1	0	0	0	1	0
2009	150000	内蒙古自治区	150200	包头市	包头市2013	58000000	17.8796	109.84	40.6574	155690	35000000	45.52	51.63	224.2	400000	3600000	2200000	22	141000	268872	16000000	57990059	23	0.507843	11.9556	0.5163	0.101415	0.465029	0.0040251	-0.507843	17.3717	11.8565	5.41254	26	2010	1	12.8992	15.0832	16.7107	0.684294	0.959966	0.712832	3	1	0	0	0	0	1
2010	150000	内蒙古自治区	150200	包头市	包头市2014	58000000	17.8751	109.84	40.6574	130676	36000000	47.94	49.29	224.4	420000	3500000	2300000	22	111900	277760	18000000	61524873	23	0.466044	11.7805	0.4929	0.0972663	0.504381	0.0030773	-0.466044	17.4091	11.6254	5.41343	26	2010	1	12.948	15.0788	16.7016	0.682919	0.958037	0.712832	3	1	0	0	0	0	0
2011	150000	内蒙古自治区	150200	包头市	包头市2015	57000000	17.8668	109.84	40.6574	132253	37000000	48.91	48.38	223.8	370000	3900000	2500000	20	82417	261186	22000000	66446559	23	0.434416	11.7925	0.4838	0.105662	0.589082	0.0022144	-0.434416	17.4323	11.3195	5.41075	26	2010	1	12.8213	15.1848	16.7063	0.675549	0.947697	0.712832	3	1	0	0	0	0	0
2012	150000	内蒙古自治区	150200	包头市	包头市2016	57000000	17.8584	109.84	40.6574	136021	39000000	50.43	47.11	224	470000	4100000	2700000	18	101035	273656	24000000	70543719	23	0.387614	11.8206	0.4711	0.107135	0.621324	0.0026123	-0.387614	17.4707	11.5232	5.41165	26	2010	1	13.0605	15.2371	16.7181	0.668916	0.938392	0.712832	3	1	0	0	0	0	0
2013	150000	内蒙古自治区	150200	包头市	包头市2017	58000000	17.8701	109.84	40.6574	119200	34000000	53.125	44.1	224	580000	3300000	1400000	13	20400	265601	30000000	69366043	23	0.525397	11.6886	0.441	0.0968761	0.868224	0.0005983	-0.525397	17.3447	9.92329	5.41165	26	2010	1	13.2708	15.0104	16.526	0.688311	0.9656	0.712832	3	1	0	0	0	0	0
2014	150000	内蒙古自治区	150200	包头市	包头市2018	59000000	17.8906	109.84	40.6574	102379	30000000	55.82	41.09	224	690000	3600000	1400000	12	17713	232928	30000000	65617610	23	0.690141	11.5365	0.4109	0.123491	1.01577	0.0006001	-0.690141	17.2005	9.78205	5.41165	26	2010	1	13.4444	15.1089	16.3111	0.694742	0.974622	0.712832	3	1	0	0	0	0	0
2015	150000	内蒙古自治区	150200	包头市	包头市2019	61000000	17.9212	109.84	40.6574	93835	27000000	57.17	39.3	224	740000	3600000	1500000	10	18100	221301	30000000	63360717	23	0.804667	11.4493	0.393	0.134315	1.10477	0.0006669	-0.804667	17.1165	9.80367	5.41165	26	2010	1	13.5144	15.109	16.1826	0.700216	0.982301	0.712832	3	1	0	0	0	0	0
2004	150000	内蒙古自治区	150300	乌海市	乌海市2008	16000000	16.6028	106.794	39.6554	50036	2400000	32.68	66.17	46.2	35100	314700	179700	2	651	49000	1400000	4.47148e+06	24	1.91139	10.8205	0.6617	0.13107	0.600167	0.0002711	-1.91139	14.6914	6.47851	3.83298	27		0	10.466	12.6594	14.2784	0.492683	0.821288	0.59989	3	0	0	0	0	0	0
2005	150000	内蒙古自治区	150300	乌海市	乌海市2009	17000000	16.6774	106.794	39.6554	64147	3100000	30.16	68.84	47.1	69700	550425	217788	2	1787	41147	2200000	6.23297e+06	24	1.72661	11.0689	0.6884	0.176867	0.699084	0.0005742	-1.72661	14.9508	7.48829	3.85227	27		0	11.152	13.2185	14.5774	0.482566	0.804424	0.59989	3	0	0	0	0	0	0
2006	150000	内蒙古自治区	150300	乌海市	乌海市2010	22000000	16.9279	106.794	39.6554	76653	3900000	27.33	71.72	50.5	67000	635412	336631	1	2923	59200	2800000	7887569	24	1.74858	11.2471	0.7172	0.162458	0.715431	0.0007473	-1.74858	15.1794	7.98037	3.92197	27		0	11.1125	13.362	14.847	0.562403	0.93751	0.59989	3	0	0	0	0	0	0
2007	150000	内蒙古自治区	150300	乌海市	乌海市2011	25000000	17.027	106.794	39.6554	89521	4800000	26.27	72.83	53.8	70000	781966	366928	2	5952	59200	3300000	9.45932e+06	24	1.63609	11.4022	0.7283	0.161816	0.673157	0.0012317	-1.63609	15.3909	8.69148	3.98527	27		0	11.1562	13.5696	15.0738	0.57671	0.961359	0.59989	3	0	0	0	0	0	0
2008	150000	内蒙古自治区	150300	乌海市	乌海市2012	26000000	17.0608	106.794	39.6554	103242	5600000	25.69	73.45	54.5	90000	935607	543972	2	8976	74800	3800000	11194509	24	1.51795	11.5448	0.7345	0.166309	0.677586	0.0015955	-1.51795	15.5429	9.10231	3.9982	27		0	11.4076	13.749	15.2343	0.575117	0.958703	0.59989	3	0	0	0	0	0	0
2009	150000	内蒙古自治区	150300	乌海市	乌海市2013	26000000	17.0833	106.794	39.6554	103660	5700000	33.15	65.94	55.1	200000	907362	685207	2	12000	32400	4700000	12392025	24	1.52714	11.5489	0.6594	0.15915	0.833109	0.0021048	-1.52714	15.5562	9.39266	4.00915	27		0	12.2061	13.7183	15.1398	0.58201	0.970194	0.59989	3	0	0	0	0	0	0
2010	150000	内蒙古自治区	150300	乌海市	乌海市2014	26000000	17.0788	106.794	39.6554	108556	6000000	35.81	63.4	55.4	110000	947811	751617	2	5800	70636	5400000	13405832	24	1.46982	11.595	0.634	0.157701	0.898628	0.000965	-1.46982	15.609	8.66561	4.01458	27		0	11.6082	13.7619	15.1533	0.579707	0.966355	0.59989	3	0	0	0	0	0	0
2011	150000	内蒙古自治区	150300	乌海市	乌海市2015	26000000	17.0706	106.794	39.6554	100871	5600000	42.15	57.01	55.5	130000	1100000	804757	2	805	62685	5500000	13298746	24	1.53263	11.5216	0.5701	0.189862	0.989242	0.0001438	-1.53263	15.538	6.69084	4.01638	27		0	11.7753	13.8765	14.976	0.578955	0.965101	0.59989	3	0	0	0	0	0	0
2012	150000	内蒙古自治区	150300	乌海市	乌海市2016	26000000	17.062	106.794	39.6554	102725	5700000	42.57	56.58	56	140000	1300000	815552	2	200	61037	5300000	13514192	24	1.5021	11.5398	0.5658	0.232991	0.933002	3.5e-05	-1.5021	15.5599	5.29832	4.02535	27		0	11.8494	14.1031	14.9904	0.569795	0.949833	0.59989	3	0	0	0	0	0	0
2013	150000	内蒙古自治区	150300	乌海市	乌海市2017	26000000	17.0741	106.794	39.6554	95383	5300000	39.81	59.26	56	170000	903911	724234	2	1291	61747	6100000	13425474	24	1.58317	11.4657	0.5926	0.169246	1.14735	0.0002417	-1.58317	15.4909	7.16317	4.02535	27		0	12.0435	13.7145	14.9677	0.583461	0.972614	0.59989	3	0	0	0	0	0	0
2014	150000	内蒙古自治区	150300	乌海市	乌海市2018	27000000	17.0946	106.794	39.6554	88041	5000000	37.05	61.94	56	200000	1100000	407958	2	1317	59615	5800000	12582859	24	1.6778	11.3856	0.6194	0.219865	1.16464	0.0002656	-1.6778	15.4168	7.18311	4.02535	27		0	12.2061	13.902	14.9378	0.584046	0.973589	0.59989	3	0	0	0	0	0	0
2015	150000	内蒙古自治区	150300	乌海市	乌海市2019	27000000	17.1251	106.794	39.6554	97565	5500000	36.88	62.17	56	220000	1000000	464824	1	1474	54587	6700000	14042471	24	1.60305	11.4883	0.6217	0.186875	1.20945	0.0002675	-1.60305	15.5221	7.29574	4.02535	27		0	12.3014	13.8448	15.0468	0.586927	0.978391	0.59989	3	0	0	0	0	0	0
2004	150000	内蒙古自治区	150400	赤峰市	赤峰市2008	26000000	17.0919	118.887	42.2578	17242	7500000	31.05	49.87	456.5	106700	1500000	362313	6	3224	210500	3100000	12876858	25	1.25828	9.75516	0.4987	0.202733	0.415594	0.0004285	-1.25828	15.8336	8.07838	6.12359	28		0	11.5778	14.2377	15.1379	0.545478	0.808901	0.674344	3	0	0	0	0	0	0
2005	150000	内蒙古自治区	150400	赤峰市	赤峰市2009	28000000	17.1437	118.887	42.2578	21037	9100000	34.24	49.45	457.8	125500	1900000	458221	7	5038	133097	4000000	15698423	25	1.11678	9.95408	0.4945	0.204916	0.433271	0.0005519	-1.11678	16.027	8.52476	6.12643	28		0	11.7401	14.4418	15.3227	0.547081	0.811279	0.674344	3	0	0	0	0	0	0
2006	150000	内蒙古自治区	150400	赤峰市	赤峰市2010	37000000	17.4132	118.887	42.2578	25059	11000000	32.43	51.24	433.5	189600	2200000	563258	8	5707	609517	4700000	19113285	25	1.21239	10.129	0.5124	0.202338	0.428944	0.0005254	-1.21239	16.2008	8.64945	6.07189	28		0	12.1527	14.603	15.5322	0.642159	0.952272	0.674344	3	0	0	0	0	0	0
2007	150000	内蒙古自治区	150400	赤峰市	赤峰市2011	40000000	17.5134	118.887	42.2578	31121	13000000	30.72	53.63	431	230000	2700000	617762	6	3675	219500	5700000	22948069	25	1.09723	10.3457	0.5363	0.202045	0.419502	0.0002728	-1.09723	16.4161	8.20931	6.06611	28		0	12.3458	14.8169	15.7931	0.653165	0.968593	0.674344	3	0	0	0	0	0	0
2008	150000	内蒙古自治区	150400	赤峰市	赤峰市2012	42000000	17.5475	118.887	42.2578	36360	16000000	29.5	55.37	431.6	290000	3300000	745577	6	1132	248824	7100000	27389840	25	0.978709	10.5013	0.5537	0.207488	0.453531	7.21e-05	-0.978709	16.5688	7.03174	6.0675	28		0	12.5776	14.9961	15.9776	0.651235	0.96573	0.674344	3	0	0	0	0	0	0
2009	150000	内蒙古自治区	150400	赤峰市	赤峰市2013	43000000	17.5701	118.887	42.2578	36340	17000000	33.43	50.87	431	360000	3500000	911842	6	1000	268067	8600000	30524674	25	0.929582	10.5007	0.5087	0.206268	0.510463	5.93e-05	-0.929582	16.6405	6.90776	6.06611	28		0	12.7939	15.062	15.9647	0.65383	0.969579	0.674344	3	0	0	0	0	0	0
2010	150000	内蒙古自治区	150400	赤峰市	赤峰市2014	43000000	17.5659	118.887	42.2578	41309	18000000	36.23	48.34	430.5	390000	3600000	980258	7	2112	313509	10000000	33596741	25	0.872117	10.6289	0.4834	0.202682	0.589343	0.0001188	-0.872117	16.6938	7.65539	6.06495	28		0	12.8739	15.0977	15.9669	0.651569	0.966227	0.674344	3	0	0	0	0	0	0
2011	150000	内蒙古自治区	150400	赤峰市	赤峰市2015	42000000	17.5571	118.887	42.2578	43269	19000000	37.7	47.42	464.2	510000	4200000	1000000	7	8560	263035	12000000	36265823	25	0.817787	10.6752	0.4742	0.222984	0.624914	0.0004599	-0.817787	16.7394	9.05486	6.14032	28		0	13.1422	15.2387	15.9932	0.645194	0.956773	0.674344	3	0	0	0	0	0	0
2012	150000	内蒙古自治区	150400	赤峰市	赤峰市2016	42000000	17.5493	118.887	42.2578	44936	19000000	37.88	47	463	610000	4400000	1100000	6	11217	277939	14000000	39598812	25	0.771986	10.713	0.47	0.226997	0.714587	0.0005802	-0.771986	16.7773	9.32519	6.13773	28		0	13.3212	15.2945	16.0223	0.639338	0.948089	0.674344	3	0	0	0	0	0	0
2013	150000	内蒙古自治区	150400	赤峰市	赤峰市2017	42000000	17.5603	118.887	42.2578	40378	17000000	43.69	38.88	461	650000	4600000	1000000	5	17000	531100	17000000	40825362	25	0.887415	10.6061	0.3888	0.26557	0.949651	0.0009761	-0.887415	16.6729	9.74097	6.1334	28		0	13.3847	15.347	15.7282	0.649129	0.962608	0.674344	3	0	0	0	0	0	0
2014	150000	内蒙古自治区	150400	赤峰市	赤峰市2018	43000000	17.5808	118.887	42.2578	35819	15000000	49.5	30.76	459	810000	5100000	1100000	5	38916	273944	19000000	41527716	25	1.02457	10.4863	0.3076	0.329207	1.20563	0.002511	-1.02457	16.5562	10.5692	6.12905	28		0	13.6048	15.4452	15.3773	0.657406	0.974881	0.674344	3	0	0	0	0	0	0
2015	150000	内蒙古自治区	150400	赤峰市	赤峰市2019	45000000	17.6114	118.887	42.2578	39488	17000000	51.31	29.76	460	910000	5500000	1100000	4	957	281169	20000000	44949658	25	0.95794	10.5838	0.2976	0.319217	1.17571	5.6e-05	-0.95794	16.6534	6.8638	6.13123	28		0	13.7212	15.5115	15.4414	0.659192	0.977531	0.674344	3	0	0	0	0	0	0
2004	150000	内蒙古自治区	150500	通辽市	通辽市2008	25000000	17.0366	122.243	43.6529	25402	7400000	30.92	49.55	308.1	91773	1200000	256503	14	5200	89000	3200000	12335443	26	1.21694	10.1426	0.4955	0.162941	0.436466	0.0007008	-1.21694	15.8196	8.55641	5.73042	29		0	11.4271	14.0053	15.1174	0.555423	0.856521	0.648464	3	0	0	0	0	0	0
2005	150000	内蒙古自治区	150500	通辽市	通辽市2009	27000000	17.1081	122.243	43.6529	31147	9600000	28.93	55.46	308.7	100000	1500000	507032	16	2728	115500	4000000	15866606	26	1.02936	10.3465	0.5546	0.158552	0.413086	0.0002838	-1.02936	16.0787	7.91132	5.73237	29		0	11.5129	14.237	15.4892	0.556146	0.857635	0.648464	3	0	0	0	0	0	0
2006	150000	内蒙古自治区	150500	通辽市	通辽市2010	32000000	17.2721	122.243	43.6529	38157	12000000	26.23	58.62	318.8	150900	1800000	648329	14	2728	428500	4600000	19520070	26	0.991313	10.5495	0.5862	0.156776	0.394354	0.0002319	-0.991313	16.2807	7.91132	5.76456	29		0	11.9244	14.4278	15.7467	0.604595	0.932349	0.648464	3	0	0	0	0	0	0
2007	150000	内蒙古自治区	150500	通辽市	通辽市2011	35000000	17.3713	122.243	43.6529	46167	14000000	24.4	61.2	319.4	177000	2100000	732500	12	4835	532500	5300000	23403179	26	0.882427	10.74	0.612	0.147375	0.364863	0.0003337	-0.882427	16.4888	8.48364	5.76644	29		0	12.0839	14.5741	15.9978	0.621725	0.958765	0.648464	3	0	0	0	0	0	0
2008	150000	内蒙古自治区	150500	通辽市	通辽市2012	36000000	17.4052	122.243	43.6529	53976	17000000	23.09	63.16	319.9	240000	2600000	891721	11	6598	511000	6100000	27280562	26	0.761258	10.8963	0.6316	0.151053	0.360705	0.00039	-0.761258	16.6439	8.79452	5.76801	29		0	12.3884	14.7538	16.1844	0.619042	0.954628	0.648464	3	0	0	0	0	0	0
2009	150000	内蒙古自治区	150500	通辽市	通辽市2013	37000000	17.4277	122.243	43.6529	55508	18000000	27.89	57.66	320.5	260000	3000000	1000000	10	7047	388952	7000000	29579489	26	0.732017	10.9243	0.5766	0.167426	0.394539	0.0003955	-0.732017	16.6957	8.86036	5.76988	29		0	12.4684	14.9085	16.1451	0.620518	0.956904	0.648464	3	0	0	0	0	0	0
2010	150000	内蒙古自治区	150500	通辽市	通辽市2014	37000000	17.4232	122.243	43.6529	60380	19000000	29.35	56.47	320.3	450000	3200000	1100000	12	2215	189600	7400000	31242134	26	0.670268	11.0084	0.5647	0.168648	0.390012	0.0001174	-0.670268	16.753	7.70301	5.76926	29		0	13.017	14.973	16.1815	0.615213	0.948723	0.648464	3	0	0	0	0	0	0
2011	150000	内蒙古自治区	150500	通辽市	通辽市2015	37000000	17.415	122.243	43.6529	60123	19000000	35.1	50.54	319.4	370000	3600000	1200000	13	2139	211072	9200000	33490237	26	0.667038	11.0042	0.5054	0.193472	0.492035	0.0001139	-0.667038	16.7479	7.66809	5.76644	29		0	12.8213	15.1053	16.0655	0.610329	0.941191	0.648464	3	0	0	0	0	0	0
2012	150000	内蒙古自治区	150500	通辽市	通辽市2016	36000000	17.4065	122.243	43.6529	62424	19000000	36.37	50.15	319	380000	3600000	1300000	10	1658	204593	9900000	34924329	26	0.620859	11.0417	0.5015	0.183687	0.508732	8.51e-05	-0.620859	16.7856	7.41337	5.76519	29		0	12.8479	15.0911	16.0955	0.606228	0.934867	0.648464	3	0	0	0	0	0	0
2013	150000	内蒙古自治区	150500	通辽市	通辽市2017	37000000	17.4184	122.243	43.6529	51998	16000000	44.535	38.33	318	470000	3200000	704603	5	200	220709	10000000	31314480	26	0.814445	10.859	0.3833	0.195011	0.642366	1.23e-05	-0.814445	16.6039	5.29832	5.76205	29		0	13.0605	14.9692	15.645	0.627264	0.967307	0.648464	3	0	0	0	0	0	0
2014	150000	内蒙古自治区	150500	通辽市	通辽市2018	37000000	17.4389	122.243	43.6529	41573	13000000	52.7	26.51	318	620000	3800000	754852	6	315	210991	9800000	28216281	26	1.05719	10.6352	0.2651	0.288382	0.754333	2.42e-05	-1.05719	16.3817	5.75257	5.76205	29		0	13.3375	15.1382	15.054	0.63578	0.980439	0.648464	3	0	0	0	0	0	0
2015	150000	内蒙古自治区	150500	通辽市	通辽市2019	39000000	17.4694	122.243	43.6529	40410	13000000	46.94	30.78	318	650000	3800000	762166	5	3054	199008	10000000	28463775	26	1.11467	10.6069	0.3078	0.299374	0.816535	0.000241	-1.11467	16.3547	8.02421	5.76205	29		0	13.3847	15.1487	15.1764	0.637553	0.983174	0.648464	3	0	0	0	0	0	0
2004	150000	内蒙古自治区	150600	鄂尔多斯市	鄂尔多斯市2008	62000000	17.9347	109.781	39.6083	102128	16000000	38.3	58.11	146.1	68752	1700000	1200000	17	84233	85022	6400000	25631506	27	1.34467	11.534	0.5811	0.104601	0.399373	0.0052546	-1.34467	16.59	11.3413	4.98429	30		0	11.1383	14.3324	16.0471	0.613218	0.78089	0.785281	3	0	0	0	0	0	0
2005	150000	内蒙古自治区	150600	鄂尔多斯市	鄂尔多斯市2009	68000000	18.0313	109.781	39.6083	134400	22000000	38.87	58.33	148.1	71570	2300000	1600000	17	100000	146129	12000000	38056264	27	1.14263	11.8086	0.5833	0.107189	0.557936	0.0046275	-1.14263	16.8887	11.5129	4.99789	30		0	11.1784	14.6555	16.3496	0.623017	0.793368	0.785281	3	0	0	0	0	0	0
2006	150000	内蒙古自治区	150600	鄂尔多斯市	鄂尔多斯市2010	93000000	18.3485	109.781	39.6083	175125	26000000	38.63	58.69	150.9	92522	3200000	2400000	12	108000	196249	16000000	48204290	27	1.25843	12.0733	0.5869	0.120607	0.590982	0.0040859	-1.25843	17.0901	11.5899	5.01662	30		0	11.4352	14.9749	16.5572	0.748907	0.953679	0.785281	3	0	0	0	0	0	0
2007	150000	内蒙古自治区	150600	鄂尔多斯市	鄂尔多斯市2011	100000000	18.4473	109.781	39.6083	163014	32000000	37.34	60.08	153.3	116300	4500000	3500000	12	127000	219120	20000000	60352240	27	1.1603	12.0016	0.6008	0.138766	0.609376	0.0039459	-1.1603	17.287	11.7519	5.0324	30		0	11.6639	15.3121	16.7775	0.758802	0.96628	0.785281	3	0	0	0	0	0	0
2008	150000	内蒙古自治区	150600	鄂尔多斯市	鄂尔多斯市2012	110000000	18.4808	109.781	39.6083	182680	37000000	37.01	60.52	155.1	130000	4800000	3800000	11	153000	237400	22000000	68040249	27	1.06615	12.1155	0.6052	0.132152	0.606571	0.004184	-1.06615	17.4147	11.9382	5.04407	30		0	11.7753	15.3909	16.9125	0.760714	0.968715	0.785281	3	0	0	0	0	0	0
2009	150000	内蒙古自治区	150600	鄂尔多斯市	鄂尔多斯市2013	110000000	18.5041	109.781	39.6083	256877	40000000	37.64	59.89	153.2	180000	5200000	4400000	10	160000	272300	24000000	73701315	27	1.0108	12.4564	0.5989	0.13112	0.598741	0.0040446	-1.0108	17.4933	11.9829	5.03174	30		0	12.1007	15.4617	16.9806	0.761829	0.970135	0.785281	3	0	0	0	0	0	0
2010	150000	内蒙古自治区	150600	鄂尔多斯市	鄂尔多斯市2014	110000000	18.4995	109.781	39.6083	200152	41000000	39.44	58.1	155.1	190000	5400000	4300000	10	168500	219000	26000000	76938242	27	0.981325	12.2068	0.581	0.133585	0.63832	0.0041549	-0.981325	17.5182	12.0347	5.04407	30		0	12.1548	15.5052	16.9752	0.759594	0.967289	0.785281	3	0	0	0	0	0	0
2011	150000	内蒙古自治区	150600	鄂尔多斯市	鄂尔多斯市2015	110000000	18.4911	109.781	39.6083	207163	42000000	40.87	56.79	156.6	240000	5800000	4500000	9	173000	182000	27000000	80308795	27	0.931757	12.2413	0.5679	0.136861	0.63893	0.0040936	-0.931757	17.5594	12.061	5.05369	30		0	12.3884	15.5706	16.9936	0.75445	0.960738	0.785281	3	0	0	0	0	0	0
2012	150000	内蒙古自治区	150600	鄂尔多斯市	鄂尔多斯市2016	110000000	18.4827	109.781	39.6083	215488	44000000	41.85	55.71	158	260000	5600000	4500000	8	195000	182000	29000000	84256889	27	0.878948	12.2807	0.5571	0.127127	0.658634	0.0044138	-0.878948	17.6038	12.1808	5.06259	30		0	12.4684	15.5412	17.0188	0.751774	0.957331	0.785281	3	0	0	0	0	0	0
2013	150000	内蒙古自治区	150600	鄂尔多斯市	鄂尔多斯市2017	110000000	18.4949	109.781	39.6083	198487	41000000	43.2	54.02	160	370000	4700000	3600000	7	205000	189000	31000000	80958771	27	0.96808	12.1985	0.5402	0.115723	0.752657	0.0050115	-0.96808	17.5268	12.2308	5.07517	30		0	12.8213	15.3702	16.911	0.763557	0.972336	0.785281	3	0	0	0	0	0	0
2014	150000	内蒙古自治区	150600	鄂尔多斯市	鄂尔多斯市2018	110000000	18.5151	109.781	39.6083	181486	38000000	44.55	52.33	162	470000	5900000	4300000	8	211295	199000	32000000	81160592	27	1.07171	12.1089	0.5233	0.155845	0.857431	0.0056148	-1.07171	17.4434	12.261	5.0876	30		0	13.0605	15.5845	16.7958	0.76519	0.974415	0.785281	3	0	0	0	0	0	0
2015	150000	内蒙古自治区	150600	鄂尔多斯市	鄂尔多斯市2019	110000000	18.5455	109.781	39.6083	173069	36000000	38.53	58.04	163	560000	6300000	5000000	9	120175	213000	33000000	80904310	27	1.14513	12.0615	0.5804	0.173835	0.901823	0.0033336	-1.14513	17.4004	11.6967	5.09375	30		0	13.2357	15.6508	16.8564	0.768294	0.978368	0.785281	3	0	0	0	0	0	0
2004	150000	内蒙古自治区	150700	呼伦贝尔市	呼伦贝尔市2008	47000000	17.6645	119.766	49.2116	23413	6300000	40.81	36.43	271.1	157100	1400000	418418	18	5757	118800	2300000	10671538	28	2.00422	10.0611	0.3643	0.214999	0.357332	0.00091	-2.00422	15.6603	8.65817	5.60249	31		0	11.9646	14.1232	14.6505	0.633974	0.823009	0.770312	3	0	0	0	0	0	0
2005	150000	内蒙古自治区	150700	呼伦贝尔市	呼伦贝尔市2009	49000000	17.7132	119.766	49.2116	28882	7800000	41.12	39.03	272.1	183800	1800000	492947	21	8300	136507	3400000	13863173	28	1.84453	10.271	0.3903	0.231728	0.438075	0.0010651	-1.84453	15.8687	9.02401	5.60617	31		0	12.1216	14.4065	14.9278	0.625748	0.812331	0.770312	3	0	0	0	0	0	0
2006	150000	内蒙古自治区	150700	呼伦贝尔市	呼伦贝尔市2010	64000000	17.9812	119.766	49.2116	34452	9300000	38.31	42.12	271.5	220335	2100000	559851	22	8450	150681	4300000	16679056	28	1.93348	10.4474	0.4212	0.223086	0.461947	0.0009066	-1.93348	16.0477	9.04192	5.60396	31		0	12.3029	14.5475	15.183	0.734099	0.952989	0.770312	3	0	0	0	0	0	0
2007	150000	内蒙古自治区	150700	呼伦贝尔市	呼伦贝尔市2011	71000000	18.0811	119.766	49.2116	45038	11000000	36.74	44.53	270.9	267500	2500000	649059	18	9729	162888	4900000	19999511	28	1.82737	10.7153	0.4453	0.222582	0.424549	0.0008495	-1.82737	16.2538	9.18287	5.60175	31		0	12.4969	14.7513	15.4448	0.746811	0.969492	0.770312	3	0	0	0	0	0	0
2008	150000	内蒙古自治区	150700	呼伦贝尔市	呼伦贝尔市2012	74000000	18.1152	119.766	49.2116	52649	13000000	34.95	47.15	268.4	340000	2900000	793625	15	10752	17032	5500000	23025703	28	1.70757	10.8714	0.4715	0.22042	0.412368	0.0008049	-1.70757	16.4076	9.28285	5.59248	31		0	12.7367	14.8954	15.6558	0.744992	0.967131	0.770312	3	0	0	0	0	0	0
2009	150000	内蒙古自治区	150700	呼伦贝尔市	呼伦贝尔市2013	75000000	18.1378	119.766	49.2116	56544	14000000	33.92	47.69	253.3	370000	3100000	871405	15	23144	83142	6200000	25036357	28	1.66168	10.9428	0.4769	0.219507	0.432415	0.0016178	-1.66168	16.4762	10.0495	5.53457	31		0	12.8213	14.9598	15.7357	0.745458	0.967736	0.770312	3	0	0	0	0	0	0
2010	150000	内蒙古自治区	150700	呼伦贝尔市	呼伦贝尔市2014	75000000	18.1336	119.766	49.2116	60152	15000000	37.21	45.58	259.6	400000	3500000	960318	13	5981	205083	7300000	27671340	28	1.59532	11.0046	0.4558	0.228951	0.481682	0.0003929	-1.59532	16.5383	8.69634	5.55914	31		0	12.8992	15.064	15.7525	0.740361	0.961119	0.770312	3	0	0	0	0	0	0
2011	150000	内蒙古自治区	150700	呼伦贝尔市	呼伦贝尔市2015	74000000	18.1249	119.766	49.2116	63131	16000000	39.06	44.45	262.6	420000	3700000	1000000	12	3568	236178	9200000	30699244	28	1.53744	11.053	0.4445	0.234241	0.575855	0.0002231	-1.53744	16.5874	8.17976	5.57063	31		0	12.948	15.136	15.7766	0.733595	0.952336	0.770312	3	0	0	0	0	0	0
2012	150000	内蒙古自治区	150700	呼伦贝尔市	呼伦贝尔市2016	74000000	18.1169	119.766	49.2116	64140	16000000	40	44.67	259	470000	4100000	1100000	9	4612	231600	11000000	32916799	28	1.5159	11.0688	0.4467	0.254637	0.663224	0.0002845	-1.5159	16.601	8.43642	5.55683	31		0	13.0605	15.2331	15.7952	0.724761	0.940868	0.770312	3	0	0	0	0	0	0
2013	150000	内蒙古自治区	150700	呼伦贝尔市	呼伦贝尔市2017	75000000	18.1281	119.766	49.2116	56834	14000000	44.635	36.96	259	460000	4400000	852516	6	4822	228654	12000000	32188107	28	1.64753	10.9479	0.3696	0.302777	0.825785	0.0003356	-1.64753	16.4806	8.48094	5.55683	31		0	13.039	15.2858	15.4852	0.738175	0.958281	0.770312	3	0	0	0	0	0	0
2014	150000	内蒙古自治区	150700	呼伦贝尔市	呼伦贝尔市2018	76000000	18.1486	119.766	49.2116	49529	13000000	49.27	29.25	256	440000	4500000	860403	7	13416	232963	12000000	30179896	28	1.80508	10.8103	0.2925	0.358642	0.922712	0.0010708	-1.80508	16.3436	9.5042	5.54518	31		0	12.9945	15.3181	15.1143	0.750754	0.974611	0.770312	3	0	0	0	0	0	0
2015	150000	内蒙古自治区	150700	呼伦贝尔市	呼伦贝尔市2019	79000000	18.1792	119.766	49.2116	47116	12000000	48.73	27.88	256	680000	4600000	839602	8	2918	218200	12000000	29825630	28	1.88459	10.7604	0.2788	0.385416	0.964734	0.0002446	-1.88459	16.2946	7.97865	5.54518	31		0	13.4299	15.3411	15.0173	0.755954	0.981362	0.770312	3	0	0	0	0	0	0
2004	210000	辽宁省	210100	沈阳市	沈阳市2008	65000000	17.9973	123.431	41.8057	54248	39000000	45.14	50.1	711.6	1100000	4100000	2900000	505	600138	908700	35000000	83485669	29	0.528454	10.9013	0.501	0.105359	0.913401	0.0155457	-0.528454	17.4689	13.3049	6.56752	34	2010	0	13.8897	15.2185	16.7777	0.695348	0.92969	0.747935	1	1	0	1	0	0	0
2005	210000	辽宁省	210100	沈阳市	沈阳市2009	69000000	18.0491	123.431	41.8057	54654	43000000	45.31	49.84	715	1300000	4800000	3200000	539	541039	944570	51000000	104300000	29	0.479787	10.9088	0.4984	0.111487	1.19125	0.0126751	-0.479787	17.5694	13.2012	6.57228	34	2010	0	14.0647	15.3755	16.873	0.704543	0.941985	0.747935	1	1	0	0	1	0	0
2006	210000	辽宁省	210100	沈阳市	沈阳市2010	68000000	18.0303	123.431	41.8057	62357	50000000	44.94	50.42	718.1	1400000	5200000	4700000	501	505369	990880	60000000	122600000	29	0.299285	11.0406	0.5042	0.102964	1.18986	0.010072	-0.299285	17.731	13.133	6.57661	34	2010	1	14.1223	15.4577	17.0463	0.681412	0.911058	0.747935	1	1	1	0	0	0	0
2007	210000	辽宁省	210100	沈阳市	沈阳市2011	75000000	18.1319	123.431	41.8057	72648	59000000	44.12	51.17	721.2	1500000	6400000	6200000	332	550247	1100000	69000000	143800000	29	0.236178	11.1934	0.5117	0.108066	1.16452	0.0093014	-0.236178	17.8957	13.2181	6.58092	34	2010	1	14.2247	15.6707	17.2257	0.706305	0.94434	0.747935	1	1	0	0	0	0	0
2008	210000	辽宁省	210100	沈阳市	沈阳市2012	78000000	18.1663	123.431	41.8057	80480	66000000	43.99	51.24	723.7	1800000	7700000	7200000	306	580435	1200000	79000000	163000000	29	0.160774	11.2958	0.5124	0.116028	1.18934	0.008791	-0.160774	18.0056	13.2715	6.58438	34	2010	1	14.3808	15.8516	17.3369	0.70592	0.943825	0.747935	1	1	0	0	0	1	0
2009	210000	辽宁省	210100	沈阳市	沈阳市2013	79000000	18.1891	123.431	41.8057	98467	72000000	43.84	51.67	726	1500000	8800000	8000000	301	581093	1100000	89000000	180400000	29	0.102735	11.4975	0.5167	0.123108	1.23866	0.0081174	-0.102735	18.0864	13.2727	6.58755	34	2010	1	14.2276	15.9917	17.4261	0.704028	0.941296	0.747935	1	1	0	0	0	0	1
2010	210000	辽宁省	210100	沈阳市	沈阳市2014	79000000	18.1853	123.431	41.8057	85816	71000000	45.53	49.88	729	1600000	9100000	7900000	288	227403	1100000	100000000	191200000	29	0.10733	11.36	0.4988	0.128808	1.4125	0.0032034	-0.10733	18.078	12.3345	6.59167	34	2010	1	14.2918	16.0286	17.3825	0.702375	0.939086	0.747935	1	1	0	0	0	0	0
2011	210000	辽宁省	210100	沈阳市	沈阳市2015	78000000	18.1759	123.431	41.8057	87734	73000000	47.53	47.77	730.6	1800000	8100000	6100000	269	106116	1000000	110000000	203300000	29	0.0736843	11.3821	0.4777	0.111186	1.55987	0.0014592	-0.0736843	18.1022	11.5723	6.59387	34	2010	1	14.3921	15.9056	17.3634	0.704762	0.942277	0.747935	1	1	0	0	0	0	0
2012	210000	辽宁省	210100	沈阳市	沈阳市2016	78000000	18.169	123.431	41.8057	66893	55000000	56.41	38.79	732	2100000	8300000	6200000	211	81606	1100000	130000000	198900000	29	0.337731	11.1109	0.3879	0.148815	2.26624	0.0014713	-0.337731	17.8313	11.3097	6.59578	34	2010	1	14.5479	15.9262	16.8843	0.719419	0.961874	0.747935	1	1	0	0	0	0	0
2013	210000	辽宁省	210100	沈阳市	沈阳市2017	79000000	18.1786	123.431	41.8057	69754	58000000	57.255	38.28	736	2000000	8600000	6600000	201	101263	1100000	130000000	205800000	29	0.305305	11.1527	0.3828	0.147806	2.2391	0.0017505	-0.305305	17.8733	11.5255	6.60123	34	2010	1	14.5137	15.9615	16.9131	0.719829	0.962422	0.747935	1	1	0	0	0	0	0
2014	210000	辽宁省	210100	沈阳市	沈阳市2018	80000000	18.1991	123.431	41.8057	75766	63000000	58.1	37.77	741	2400000	9700000	7200000	204	143097	990255	150000000	230600000	29	0.241708	11.2354	0.3777	0.15343	2.34042	0.0022741	-0.241708	17.9574	11.8713	6.608	34	2010	1	14.6826	16.0829	16.9838	0.718961	0.961261	0.747935	1	1	0	0	0	0	0
2015	210000	辽宁省	210100	沈阳市	沈阳市2019	83000000	18.2297	123.431	41.8057	77777	65000000	61.94	33.67	751	2500000	10000000	7300000	208	165054	993768	170000000	252400000	29	0.244413	11.2616	0.3367	0.161924	2.56866	0.0025511	-0.244413	17.9853	12.014	6.62141	34	2010	1	14.7318	16.1646	16.8967	0.725658	0.970215	0.747935	1	1	0	0	0	0	0
2004	210000	辽宁省	210200	大连市	大连市2008	47000000	17.6696	121.615	38.914	63198	39000000	40.83	51.68	580.2	1000000	4100000	3400000	1046	500678	783941	37000000	85551840	30	0.20128	11.054	0.5168	0.106266	0.961788	0.0129768	-0.20128	17.4683	13.1237	6.36337	35	2010	0	13.8361	15.2265	16.8082	0.634157	0.91278	0.694754	1	1	0	1	0	0	0
2005	210000	辽宁省	210200	大连市	大连市2009	52000000	17.7617	121.615	38.914	70781	43000000	43.89	48.91	584.1	1200000	4700000	4000000	1210	601697	811925	49000000	103900000	30	0.173577	11.1674	0.4891	0.108326	1.12525	0.0138337	-0.173577	17.5882	13.3075	6.37007	35	2010	0	14.0241	15.3656	16.873	0.660849	0.951199	0.694754	1	1	0	0	1	0	0
2006	210000	辽宁省	210200	大连市	大连市2010	51000000	17.7547	121.615	38.914	77704	52000000	42.43	50.88	585.6	1200000	6100000	5000000	1119	1000000	843767	62000000	127400000	30	-0.00397627	11.2607	0.5088	0.118545	1.19403	0.0194454	0.00397627	17.7587	13.8185	6.37264	35	2010	1	13.9626	15.6262	17.083	0.635277	0.914391	0.694754	1	1	1	0	0	0	0
2007	210000	辽宁省	210200	大连市	大连市2011	57000000	17.8557	121.615	38.914	91295	62000000	41.47	52.1	587.5	1300000	7300000	6500000	700	1100000	907914	72000000	150500000	30	-0.0789825	11.4219	0.521	0.11949	1.16506	0.017904	0.0789825	17.9347	13.9119	6.37588	35	2010	1	14.1015	15.8101	17.2826	0.658122	0.947273	0.694754	1	1	0	0	0	0	0
2008	210000	辽宁省	210200	大连市	大连市2012	59000000	17.89	121.615	38.914	102922	70000000	41.65	51.9	589.4	1400000	8900000	7500000	703	1200000	959980	81000000	171400000	30	-0.174435	11.5417	0.519	0.127228	1.16058	0.0176362	0.174435	18.0644	14.0266	6.37911	35	2010	1	14.1662	16.0026	17.4086	0.656465	0.944888	0.694754	1	1	0	0	0	1	0
2009	210000	辽宁省	210200	大连市	大连市2013	60000000	17.9127	121.615	38.914	129455	77000000	42.89	50.87	590.9	1300000	11000000	8500000	654	1400000	987046	91000000	190700000	30	-0.240183	11.7711	0.5087	0.141624	1.19054	0.0177758	0.240183	18.1529	14.123	6.38165	35	2010	1	14.0779	16.1983	17.477	0.652679	0.93944	0.694754	1	1	0	0	0	0	1
2010	210000	辽宁省	210200	大连市	大连市2014	60000000	17.9087	121.615	38.914	109939	77000000	45.93	48.3	592.9	1300000	9900000	7800000	587	1400000	894465	99000000	197200000	30	-0.244786	11.6077	0.483	0.129246	1.29662	0.0182932	0.244786	18.1535	14.1523	6.38503	35	2010	1	14.0931	16.1075	17.4258	0.656919	0.945542	0.694754	1	1	0	0	0	0	0
2011	210000	辽宁省	210200	大连市	大连市2015	59000000	17.8996	121.615	38.914	110682	77000000	50.83	43.31	593.9	1300000	9100000	5800000	537	270302	817487	110000000	201700000	30	-0.263855	11.6144	0.4331	0.117788	1.38342	0.0034961	0.263855	18.1634	12.5073	6.38671	35	2010	1	14.0855	16.0246	17.3266	0.659916	0.949856	0.694754	1	1	0	0	0	0	0
2012	210000	辽宁省	210200	大连市	大连市2016	59000000	17.8923	121.615	38.914	97470	68000000	51.36	41.85	595	1500000	8700000	6100000	468	300200	895271	110000000	195800000	30	-0.144236	11.4873	0.4185	0.12779	1.61593	0.0044081	0.144236	18.0365	12.6122	6.38856	35	2010	1	14.221	15.9792	17.1654	0.665332	0.957652	0.694754	1	1	0	0	0	0	0
2013	210000	辽宁省	210200	大连市	大连市2017	60000000	17.9025	121.615	38.914	100033	70000000	51.66	42.06	595	1700000	9200000	6600000	471	324870	866327	110000000	200800000	30	-0.160075	11.5133	0.4206	0.131596	1.60414	0.0046477	0.160075	18.0626	12.6912	6.38856	35	2010	1	14.3283	16.0345	17.1965	0.665302	0.957608	0.694754	1	1	0	0	0	0	0
2014	210000	辽宁省	210200	大连市	大连市2018	61000000	17.923	121.615	38.914	109550	77000000	51.96	42.27	595	1800000	10000000	7000000	447	267846	843574	110000000	210200000	30	-0.232199	11.6042	0.4227	0.130598	1.47956	0.0034928	0.232199	18.1552	12.4982	6.38856	35	2010	1	14.4088	16.1196	17.2941	0.664775	0.95685	0.694754	1	1	0	0	0	0	0
2015	210000	辽宁省	210200	大连市	大连市2019	63000000	17.9536	121.615	38.914	99996	70000000	53.46	39.99	597	2000000	10000000	6900000	480	64617	815600	120000000	210100000	30	-0.110737	11.5129	0.3999	0.145142	1.71343	0.0009228	0.110737	18.0643	11.0762	6.39192	35	2010	1	14.5087	16.1343	17.1477	0.675274	0.971961	0.694754	1	1	0	0	0	0	0
2004	210000	辽宁省	210300	鞍山市	鞍山市2008	17000000	16.6632	122.994	41.1086	45830	16000000	40.8	54.65	350.8	341900	1600000	1000000	64	58161	240000	7000000	26325061	31	0.0701546	10.7327	0.5465	0.0973257	0.435037	0.0036173	-0.0701546	16.593	10.971	5.86022	36		0	12.7423	14.2633	15.9888	0.449275	0.86424	0.51985	1	0	0	0	0	0	0
2005	210000	辽宁省	210300	鞍山市	鞍山市2009	18000000	16.7275	122.994	41.1086	49301	17000000	42.44	52.79	351.7	431700	1800000	1200000	73	74177	255562	9400000	30503441	31	0.0610477	10.8057	0.5279	0.102785	0.541897	0.0042865	-0.0610477	16.6665	11.2142	5.86278	36		0	12.9755	14.3914	16.0276	0.464231	0.893009	0.51985	1	0	0	0	0	0	0
2006	210000	辽宁省	210300	鞍山市	鞍山市2010	19000000	16.763	122.994	41.1086	58426	21000000	41.3	54.32	351.9	538894	2000000	1800000	73	90495	270470	11000000	36819867	31	-0.108834	10.9755	0.5432	0.0950117	0.507829	0.0042586	0.108834	16.8719	11.4131	5.86335	36		0	13.1973	14.5181	16.2616	0.461383	0.887531	0.51985	1	0	0	0	0	0	0
2007	210000	辽宁省	210300	鞍山市	鞍山市2011	21000000	16.8652	122.994	41.1086	68224	24000000	41.99	53.4	351.7	553267	2300000	2100000	45	110256	293150	11000000	40832463	31	-0.12789	11.1306	0.534	0.0967447	0.47643	0.0045964	0.12789	16.993	11.6106	5.86278	36		0	13.2236	14.6574	16.3657	0.485745	0.934396	0.51985	1	0	0	0	0	0	0
2008	210000	辽宁省	210300	鞍山市	鞍山市2012	22000000	16.8997	122.994	41.1086	69211	24000000	41.65	53.23	351	620000	2900000	2300000	41	127520	298866	13000000	43739358	31	-0.105973	11.1449	0.5323	0.119484	0.538561	0.0052492	0.105973	17.0057	11.756	5.86079	36		0	13.3375	14.8811	16.3752	0.487731	0.938214	0.51985	1	0	0	0	0	0	0
2009	210000	辽宁省	210300	鞍山市	鞍山市2013	22000000	16.9226	122.994	41.1086	74950	26000000	41.91	53.06	350.1	620000	3300000	2400000	42	138391	306894	14000000	47253915	31	-0.15991	11.2246	0.5306	0.12404	0.542613	0.0052755	0.15991	17.0825	11.8378	5.85822	36		0	13.3375	14.9954	16.4488	0.487619	0.938	0.51985	1	0	0	0	0	0	0
2010	210000	辽宁省	210300	鞍山市	鞍山市2014	22000000	16.919	122.994	41.1086	66860	24000000	43.94	50.56	349	650000	3300000	2400000	41	159010	285000	17000000	47238767	31	-0.0687092	11.1104	0.5056	0.136388	0.693543	0.0066646	0.0687092	16.9877	11.9767	5.85507	36		0	13.3847	14.9954	16.3057	0.491139	0.944771	0.51985	1	0	0	0	0	0	0
2011	210000	辽宁省	210300	鞍山市	鞍山市2015	22000000	16.9092	122.994	41.1086	64710	23000000	46.97	47.19	347.1	710000	2400000	1300000	35	9575	261281	19000000	47647094	31	-0.0577677	11.0777	0.4719	0.104611	0.834208	0.0004097	0.0577677	16.967	9.16691	5.84961	36		0	13.473	14.7095	16.216	0.498882	0.959665	0.51985	1	0	0	0	0	0	0
2012	210000	辽宁省	210300	鞍山市	鞍山市2016	22000000	16.9027	122.994	41.1086	40532	15000000	57.32	35.84	346	810000	2500000	1300000	34	2634	289224	21000000	40955845	31	0.404826	10.6099	0.3584	0.170949	1.46133	0.0001802	-0.404826	16.4979	7.87626	5.84644	36		0	13.6048	14.7315	15.4718	0.509043	0.979212	0.51985	1	0	0	0	0	0	0
2013	210000	辽宁省	210300	鞍山市	鞍山市2017	22000000	16.9118	122.994	41.1086	44790	16000000	55.255	38.56	345	860000	2700000	1400000	28	4052	290010	23000000	44170071	31	0.315556	10.7098	0.3856	0.169761	1.40717	0.0002512	-0.315556	16.5963	8.30697	5.84354	36		0	13.6647	14.8229	15.6433	0.507034	0.975347	0.51985	1	0	0	0	0	0	0
2014	210000	辽宁省	210300	鞍山市	鞍山市2018	23000000	16.9323	122.994	41.1086	46956	18000000	53.19	41.28	343	980000	2800000	1500000	26	3959	281366	25000000	48000514	31	0.254021	10.757	0.4128	0.158416	1.42135	0.0002261	-0.254021	16.6783	8.28375	5.83773	36		0	13.7953	14.8358	15.7935	0.507311	0.97588	0.51985	1	0	0	0	0	0	0
2015	210000	辽宁省	210300	鞍山市	鞍山市2019	23000000	16.9629	122.994	41.1086	49123	17000000	51.27	42.74	341	1000000	3300000	1500000	27	1706	271191	25000000	48894976	31	0.288027	10.8021	0.4274	0.187383	1.4487	9.78e-05	-0.288027	16.6748	7.44191	5.83188	36		0	13.8547	15.0002	15.8248	0.508152	0.977498	0.51985	1	0	0	0	0	0	0
2004	210000	辽宁省	210400	抚顺市	抚顺市2008	16000000	16.6072	123.957	41.8809	29645	6600000	36.56	56.76	223.3	252200	881129	451745	73	13386	130000	2300000	10700207	32	0.900911	10.2971	0.5676	0.133013	0.349794	0.0020207	-0.900911	15.7063	9.50196	5.40852	37		0	12.438	13.689	15.1399	0.470343	0.857447	0.548539	1	0	0	0	0	0	0
2005	210000	辽宁省	210400	抚顺市	抚顺市2009	17000000	16.6568	123.957	41.8809	31343	7000000	37.21	56.13	222.9	314600	1200000	537671	72	31284	138848	3300000	12552557	32	0.897287	10.3528	0.5613	0.169075	0.476732	0.0044778	-0.897287	15.7595	10.3509	5.40672	37		0	12.6591	13.9821	15.182	0.473542	0.863279	0.548539	1	0	0	0	0	0	0
2006	210000	辽宁省	210400	抚顺市	抚顺市2010	20000000	16.7914	123.957	41.8809	41810	9000000	35.18	58.7	221.8	317805	1500000	812507	77	44182	144414	3700000	15545175	32	0.784018	10.6409	0.587	0.167852	0.416663	0.0049357	-0.784018	16.0073	10.6961	5.40178	37		0	12.6692	14.2227	15.4746	0.499521	0.910639	0.548539	1	0	0	0	0	0	0
2007	210000	辽宁省	210400	抚顺市	抚顺市2011	22000000	16.8916	123.957	41.8809	52245	11000000	33.18	60.49	220.5	335967	1700000	1100000	46	20826	153822	4500000	18959960	32	0.666132	10.8637	0.6049	0.148495	0.408183	0.0018705	-0.666132	16.2255	9.94396	5.3959	37		0	12.7248	14.3183	15.7228	0.518966	0.946088	0.548539	1	0	0	0	0	0	0
2008	210000	辽宁省	210400	抚顺市	抚顺市2012	22000000	16.9258	123.957	41.8809	58512	12000000	33.53	59.59	219.7	350000	2000000	1300000	43	12635	163891	5000000	21265337	32	0.595488	10.977	0.5959	0.161927	0.405425	0.0010219	-0.595488	16.3303	9.44423	5.39226	37		0	12.7657	14.5097	15.8126	0.518706	0.945613	0.548539	1	0	0	0	0	0	0
2009	210000	辽宁省	210400	抚顺市	抚顺市2013	23000000	16.9484	123.957	41.8809	61488	13000000	33.65	59.29	218.6	380000	2300000	1300000	42	52108	169667	5900000	23567028	32	0.537335	11.0266	0.5929	0.170777	0.437729	0.0038874	-0.537335	16.4111	10.8611	5.38724	37		0	12.8479	14.6437	15.8884	0.517712	0.943802	0.548539	1	0	0	0	0	0	0
2010	210000	辽宁省	210400	抚顺市	抚顺市2014	23000000	16.9442	123.957	41.8809	61183	13000000	38.41	54.29	217.7	410000	2200000	1300000	36	35731	156608	6600000	23650007	32	0.581966	11.0216	0.5429	0.175079	0.520343	0.002799	-0.581966	16.3623	10.4838	5.38312	37		0	12.9239	14.6198	15.7515	0.521068	0.949919	0.548539	1	0	0	0	0	0	0
2011	210000	辽宁省	210400	抚顺市	抚顺市2015	23000000	16.9354	123.957	41.8809	58597	12000000	43.07	48.87	216.6	440000	1700000	737669	20	2606	141707	7400000	22610355	32	0.62137	10.9785	0.4887	0.137898	0.607246	0.0002142	-0.62137	16.3141	7.86557	5.37805	37		0	12.9945	14.3328	15.5981	0.529904	0.966028	0.548539	1	0	0	0	0	0	0
2012	210000	辽宁省	210400	抚顺市	抚顺市2016	22000000	16.9277	123.957	41.8809	41741	8700000	42.88	50.38	215	530000	1800000	773283	16	16	156940	7600000	19498088	32	0.954505	10.6393	0.5038	0.202503	0.877742	1.85e-06	-0.954505	15.9732	2.77259	5.37064	37		0	13.1806	14.3762	15.2876	0.534102	0.973681	0.548539	1	0	0	0	0	0	0
2013	210000	辽宁省	210400	抚顺市	抚顺市2017	23000000	16.9385	123.957	41.8809	45934	9500000	41.41	52.6	213	570000	1800000	880639	15	2831	158024	9000000	21961029	32	0.871845	10.735	0.526	0.191939	0.945456	0.000298	-0.871845	16.0667	7.94839	5.36129	37		0	13.2534	14.4161	15.4242	0.532755	0.971226	0.548539	1	0	0	0	0	0	0
2014	210000	辽宁省	210400	抚顺市	抚顺市2018	23000000	16.9591	123.957	41.8809	50951	10000000	39.94	54.82	210	620000	2100000	893973	14	1033	153106	9700000	24001811	32	0.793308	10.8386	0.5482	0.19986	0.924646	9.85e-05	-0.793308	16.1658	6.94022	5.34711	37		0	13.3375	14.5556	15.5647	0.530741	0.967553	0.548539	1	0	0	0	0	0	0
2015	210000	辽宁省	210400	抚顺市	抚顺市2019	24000000	16.9896	123.957	41.8809	41382	8500000	44.01	49.33	208	660000	2100000	752104	13	3040	143890	10000000	22539762	32	1.03757	10.6306	0.4933	0.245738	1.22638	0.0003589	-1.03757	15.952	8.01961	5.33754	37		0	13.4	14.5486	15.2454	0.538462	0.981629	0.548539	1	0	0	0	0	0	0
2004	210000	辽宁省	210500	本溪市	本溪市2008	7200000	15.791	123.766	41.2942	39199	6100000	30.94	63.41	155.7	162900	758951	424369	28	11305	100000	3400000	11023913	33	0.165785	10.5764	0.6341	0.124243	0.559566	0.0018507	-0.165785	15.6252	9.333	5.04793	38		0	12.0009	13.5397	15.1697	0.281055	0.770948	0.364558	1	0	0	0	0	0	0
2005	210000	辽宁省	210500	本溪市	本溪市2009	7800000	15.873	123.766	41.2942	44251	6900000	34.91	59.5	155.6	192185	966118	503177	26	20108	98000	4500000	13219630	33	0.128306	10.6977	0.595	0.140344	0.655351	0.002921	-0.128306	15.7447	9.90887	5.04729	38		0	12.1662	13.781	15.2255	0.290575	0.797061	0.364558	1	0	0	0	0	0	0
2006	210000	辽宁省	210500	本溪市	本溪市2010	9900000	16.1098	123.766	41.2942	50612	8600000	32.66	62.3	155	230346	1200000	745960	26	30101	105227	5000000	15980228	33	0.142111	10.832	0.623	0.13538	0.586854	0.0034986	-0.142111	15.9677	10.3123	5.04343	38		0	12.3473	13.968	15.4945	0.333871	0.915826	0.364558	1	0	0	0	0	0	0
2007	210000	辽宁省	210500	本溪市	本溪市2011	11000000	16.2123	123.766	41.2942	60552	10000000	32.02	62.9	154.5	257237	1400000	1000000	19	35214	115245	5600000	18914267	33	0.0506217	11.0113	0.629	0.133685	0.534084	0.0033711	-0.0506217	16.1617	10.4692	5.04019	38		0	12.4578	14.1494	15.6981	0.3458	0.948546	0.364558	1	0	0	0	0	0	0
2008	210000	辽宁省	210500	本溪市	本溪市2012	11000000	16.247	123.766	41.2942	64459	11000000	33.94	60.65	153.8	300000	1800000	1200000	20	46140	122460	6100000	20779419	33	0.0224276	11.0738	0.6065	0.157834	0.551211	0.004148	-0.0224276	16.2246	10.7394	5.03565	38		0	12.6115	14.3784	15.7245	0.346202	0.949649	0.364558	1	0	0	0	0	0	0
2009	210000	辽宁省	210500	本溪市	本溪市2013	12000000	16.2699	123.766	41.2942	78530	12000000	35.1	59.67	152.8	330000	1800000	1300000	21	51449	125525	6500000	22159391	33	-0.0252041	11.2713	0.5967	0.152807	0.545872	0.0043102	0.0252041	16.2951	10.8483	5.02913	38		0	12.7068	14.4165	15.7788	0.347969	0.954496	0.364558	1	0	0	0	0	0	0
2010	210000	辽宁省	210500	本溪市	本溪市2014	12000000	16.2664	123.766	41.2942	67879	12000000	39.77	54.8	152.2	350000	1900000	1300000	19	60084	153344	7300000	22792507	33	-0.00976927	11.1255	0.548	0.158372	0.622847	0.0051299	0.00976927	16.2762	11.0035	5.0252	38		0	12.7657	14.4334	15.6747	0.348565	0.956132	0.364558	1	0	0	0	0	0	0
2011	210000	辽宁省	210500	本溪市	本溪市2015	11000000	16.2564	123.766	41.2942	67656	12000000	42.81	51.43	151.6	340000	1300000	537680	15	9887	106752	8800000	22851698	33	-0.0141308	11.1222	0.5143	0.113574	0.757246	0.0008489	0.0141308	16.2706	9.19898	5.02125	38		0	12.7367	14.0953	15.6056	0.35325	0.968982	0.364558	1	0	0	0	0	0	0
2012	210000	辽宁省	210500	本溪市	本溪市2016	11000000	16.2502	123.766	41.2942	44745	7700000	47.7	43.46	151	460000	1400000	555520	6	6076	114523	9200000	19382139	33	0.397765	10.7088	0.4346	0.179525	1.19437	0.0007925	-0.397765	15.8524	8.7121	5.01728	38		0	13.039	14.135	15.0191	0.357555	0.980792	0.364558	1	0	0	0	0	0	0
2013	210000	辽宁省	210500	本溪市	本溪市2017	12000000	16.2589	123.766	41.2942	46050	7800000	48.08	44.46	149	440000	1400000	645570	10	1337	125663	11000000	21772298	33	0.393018	10.7375	0.4446	0.17451	1.46521	0.000172	-0.393018	15.8659	7.19818	5.00395	38		0	12.9945	14.1201	15.0553	0.357871	0.981658	0.364558	1	0	0	0	0	0	0
2014	210000	辽宁省	210500	本溪市	本溪市2018	12000000	16.2795	123.766	41.2942	48920	8200000	48.46	45.46	147	430000	1500000	626358	10	3587	120595	13000000	23763051	33	0.356053	10.798	0.4546	0.184017	1.55363	0.0004358	-0.356053	15.9234	8.18507	4.99043	38		0	12.9715	14.2307	15.1351	0.357742	0.981304	0.364558	1	0	0	0	0	0	0
2015	210000	辽宁省	210500	本溪市	本溪市2019	12000000	16.31	123.766	41.2942	46673	7800000	45.59	47.77	145	460000	1600000	675647	10	4341	102047	14000000	25192667	33	0.43908	10.7509	0.4777	0.211033	1.8496	0.0005558	-0.43908	15.8709	8.37586	4.97673	38		0	13.039	14.3152	15.1321	0.358751	0.984073	0.364558	1	0	0	0	0	0	0
2004	210000	辽宁省	210600	丹东市	丹东市2008	9700000	16.0847	124.355	40.0005	23223	5600000	39.2	47.09	242.5	251200	795148	375687	101	30606	140000	2900000	10113629	34	0.539562	10.0529	0.4709	0.141018	0.50696	0.0054279	-0.539562	15.5451	10.329	5.491	39		0	12.434	13.5863	14.792	0.359813	0.852727	0.421955	1	0	0	0	0	0	0
2005	210000	辽宁省	210600	丹东市	丹东市2009	10000000	16.1663	124.355	40.0005	25034	6100000	37.48	48.2	242.7	265100	1100000	501352	139	50003	144931	3700000	11923280	34	0.546592	10.128	0.482	0.183409	0.616731	0.0082307	-0.546592	15.6197	10.8198	5.49183	39		0	12.4879	13.9237	14.8899	0.36824	0.8727	0.421955	1	0	0	0	0	0	0
2006	210000	辽宁省	210600	丹东市	丹东市2010	12000000	16.2714	124.355	40.0005	29893	7300000	35.07	51.2	242	302000	1300000	802359	123	70452	513300	4800000	15118415	34	0.469535	10.3054	0.512	0.18475	0.653632	0.0096656	-0.469535	15.8019	11.1627	5.48894	39		0	12.6182	14.1131	15.1324	0.383662	0.909248	0.421955	1	0	0	0	0	0	0
2007	210000	辽宁省	210600	丹东市	丹东市2011	13000000	16.3722	124.355	40.0005	36841	8900000	35.04	51.49	241.2	796600	1600000	1000000	101	101688	166395	5800000	18380455	34	0.37213	10.5144	0.5149	0.177039	0.650992	0.0114427	-0.37213	16.0001	11.5297	5.48563	39		0	13.5881	14.2687	15.3363	0.39833	0.944009	0.421955	1	0	0	0	0	0	0
2008	210000	辽宁省	210600	丹东市	丹东市2012	13000000	16.4064	124.355	40.0005	42171	10000000	36.13	50.08	240.8	360000	2000000	1300000	87	120100	178011	6700000	20803593	34	0.27305	10.6495	0.5008	0.193956	0.659845	0.0118282	-0.27305	16.1334	11.6961	5.48397	39		0	12.7939	14.4932	15.4418	0.396654	0.940038	0.421955	1	0	0	0	0	0	0
2009	210000	辽宁省	210600	丹东市	丹东市2013	14000000	16.4291	124.355	40.0005	46137	11000000	37.22	49.43	240.1	380000	2200000	1400000	77	110012	188621	7900000	23284851	34	0.209098	10.7394	0.4943	0.202581	0.71162	0.0099352	-0.209098	16.22	11.6083	5.48106	39		0	12.8479	14.6234	15.5154	0.395965	0.938405	0.421955	1	0	0	0	0	0	0
2010	210000	辽宁省	210600	丹东市	丹东市2014	14000000	16.4256	124.355	40.0005	42291	10000000	40.93	44.92	239.6	420000	2100000	1300000	74	72670	179842	9200000	23496805	34	0.285194	10.6524	0.4492	0.201349	0.903224	0.0071064	-0.285194	16.1404	11.1937	5.47897	39		0	12.948	14.5377	15.3402	0.401425	0.951345	0.421955	1	0	0	0	0	0	0
2011	210000	辽宁省	210600	丹东市	丹东市2015	13000000	16.417	124.355	40.0005	40850	9800000	43.18	40.91	238.8	460000	2100000	663424	49	25077	166472	10000000	23599727	34	0.314144	10.6177	0.4091	0.216489	1.04195	0.0025461	-0.314144	16.1029	10.1297	5.47563	39		0	13.039	14.5727	15.2091	0.401342	0.951149	0.421955	1	0	0	0	0	0	0
2012	210000	辽宁省	210600	丹东市	丹东市2016	13000000	16.4105	124.355	40.0005	31223	7500000	52.22	30.77	238	560000	1900000	684913	32	578	172819	11000000	21882064	34	0.57842	10.3489	0.3077	0.248931	1.47086	7.69e-05	-0.57842	15.8321	6.35957	5.47227	39		0	13.2357	14.4415	14.6534	0.411052	0.97416	0.421955	1	0	0	0	0	0	0
2013	210000	辽宁省	210600	丹东市	丹东市2017	14000000	16.4206	124.355	40.0005	32819	7900000	52.485	30.665	237	600000	2000000	727389	33	15363	196576	15000000	25993523	34	0.541986	10.3988	0.30665	0.254874	1.84816	0.0019521	-0.541986	15.8786	9.63972	5.46806	39		0	13.3047	14.5116	14.6965	0.410645	0.973195	0.421955	1	0	0	0	0	0	0
2014	210000	辽宁省	210600	丹东市	丹东市2018	14000000	16.4429	124.355	40.0005	34193	8200000	52.75	30.56	235	680000	2200000	733899	27	1369	191835	13000000	25246076	34	0.527277	10.4398	0.3056	0.26458	1.62548	0.0001676	-0.527277	15.9157	7.22184	5.45959	39		0	13.4299	14.5861	14.7302	0.411469	0.975148	0.421955	1	0	0	0	0	0	0
2015	210000	辽宁省	210600	丹东市	丹东市2019	14000000	16.4742	124.355	40.0005	32256	7700000	56.09	25	234	720000	2200000	751301	21	3527	186033	14000000	25205086	34	0.620069	10.3815	0.25	0.290815	1.77057	0.0004592	-0.620069	15.8541	8.1682	5.45532	39		0	13.487	14.6191	14.4678	0.414956	0.983412	0.421955	1	0	0	0	0	0	0
2004	210000	辽宁省	210700	锦州市	锦州市2008	14000000	16.4346	121.127	41.0951	22287	6900000	38.16	43.88	309.8	267800	812106	350674	61	31090	150000	4100000	12660558	35	0.686961	10.0118	0.4388	0.117621	0.596942	0.0045029	-0.686961	15.7477	10.3446	5.73593	40		0	12.498	13.6074	14.924	0.44606	0.893498	0.499229	1	0	0	0	0	0	0
2005	210000	辽宁省	210700	锦州市	锦州市2009	15000000	16.4936	121.127	41.0951	23447	7300000	35.58	46.13	310.2	338545	1100000	480088	66	36805	160368	4900000	14332648	35	0.69397	10.0625	0.4613	0.153243	0.674457	0.0050605	-0.69397	15.7997	10.5134	5.73722	40		0	12.7324	13.9239	15.026	0.449686	0.900761	0.499229	1	0	0	0	0	0	0
2006	210000	辽宁省	210700	锦州市	锦州市2010	16000000	16.5804	121.127	41.0951	29264	9100000	35.8	47.62	309.3	390711	1400000	810703	63	50045	171197	5800000	17796223	35	0.553706	10.2842	0.4762	0.151699	0.63913	0.0054836	-0.553706	16.0267	10.8207	5.73431	40		0	12.8757	14.1408	15.2848	0.459397	0.920212	0.499229	1	0	0	0	0	0	0
2007	210000	辽宁省	210700	锦州市	锦州市2011	18000000	16.6821	121.127	41.0951	35784	11000000	34.88	49.6	308.3	463804	1600000	1000000	40	53780	187020	7000000	21473689	35	0.453382	10.4853	0.496	0.140891	0.622522	0.004815	-0.453382	16.2287	10.8927	5.73107	40		0	13.0472	14.2689	15.5275	0.475606	0.952681	0.499229	1	0	0	0	0	0	0
2008	210000	辽宁省	210700	锦州市	锦州市2012	18000000	16.7165	121.127	41.0951	40002	12000000	35.1	49.59	308.1	500000	2000000	1300000	42	100409	197340	8300000	24919424	35	0.38114	10.5967	0.4959	0.164731	0.667237	0.0080798	-0.38114	16.3354	11.517	5.73042	40		0	13.1224	14.532	15.634	0.47309	0.947642	0.499229	1	0	0	0	0	0	0
2009	210000	辽宁省	210700	锦州市	锦州市2013	19000000	16.7394	121.127	41.0951	43952	13000000	36.14	48.83	306.9	540000	2200000	1400000	42	114009	207507	9700000	27691465	35	0.324914	10.6909	0.4883	0.166716	0.723679	0.0084769	-0.324914	16.4144	11.644	5.72652	40		0	13.1993	14.623	15.6976	0.473836	0.949135	0.499229	1	0	0	0	0	0	0
2010	210000	辽宁省	210700	锦州市	锦州市2014	19000000	16.7356	121.127	41.0951	44264	14000000	38.82	46.4	305.6	570000	2300000	1400000	37	125457	188272	11000000	29408825	35	0.307066	10.698	0.464	0.167501	0.820168	0.0091977	-0.307066	16.4285	11.7397	5.72228	40		0	13.2534	14.6418	15.6607	0.472881	0.947222	0.499229	1	0	0	0	0	0	0
2011	210000	辽宁省	210700	锦州市	锦州市2015	18000000	16.726	121.127	41.0951	43207	13000000	41.23	42.85	303.9	600000	2100000	755188	36	8781	181270	13000000	29742915	35	0.324776	10.6738	0.4285	0.157877	0.963215	0.0006616	-0.324776	16.4013	9.08035	5.7167	40		0	13.3047	14.5553	15.5538	0.475432	0.952333	0.499229	1	0	0	0	0	0	0
2012	210000	辽宁省	210700	锦州市	锦州市2016	18000000	16.7192	121.127	41.0951	33692	10000000	45.89	34.2	302	680000	2200000	848118	27	2142	204877	14000000	27797297	35	0.568867	10.4251	0.342	0.210197	1.3099	0.0002074	-0.568867	16.1504	7.6695	5.71043	40		0	13.4299	14.5907	15.0774	0.482996	0.967483	0.499229	1	0	0	0	0	0	0
2013	210000	辽宁省	210700	锦州市	锦州市2017	18000000	16.7288	121.127	41.0951	35254	11000000	47.91	34.58	299	750000	2400000	912722	28	13034	206398	17000000	32191049	35	0.536034	10.4704	0.3458	0.220483	1.58908	0.0012097	-0.536034	16.1927	9.47532	5.70044	40		0	13.5278	14.6808	15.1308	0.481697	0.964881	0.499229	1	0	0	0	0	0	0
2014	210000	辽宁省	210700	锦州市	锦州市2018	19000000	16.7493	121.127	41.0951	39211	12000000	49.93	34.96	296	790000	2700000	1000000	24	5815	199025	28000000	45049543	35	0.45523	10.5767	0.3496	0.225261	2.38185	0.0004877	-0.45523	16.2941	8.6682	5.69036	40		0	13.5798	14.8036	15.2431	0.4802	0.961884	0.499229	1	0	0	0	0	0	0
2015	210000	辽宁省	210700	锦州市	锦州市2019	19000000	16.7798	121.127	41.0951	35431	11000000	55.5	26.02	294	840000	3600000	1000000	21	6410	1500000	33000000	50581168	35	0.591287	10.4754	0.2602	0.336431	3.06449	0.0005974	-0.591287	16.1886	8.76561	5.68358	40		0	13.6412	15.0992	14.8422	0.485293	0.972084	0.499229	1	0	0	0	0	0	0
2004	210000	辽宁省	210800	营口市	营口市2008	17000000	16.67	122.235	40.667	30177	7000000	33.77	57.47	233.5	194497	772788	400052	196	32035	153622	4700000	13353860	36	0.903471	10.3149	0.5747	0.109838	0.672902	0.0045532	-0.903471	15.7665	10.3746	5.45318	41		0	12.1782	13.5578	15.2126	0.46253	0.764241	0.605214	1	0	0	0	0	0	0
2005	210000	辽宁省	210800	营口市	营口市2009	19000000	16.7595	122.235	40.667	34104	8000000	35.65	55.91	234.4	232000	1100000	571465	194	50491	164600	6800000	16907436	36	0.865216	10.4372	0.5591	0.133055	0.849989	0.0063155	-0.865216	15.8943	10.8295	5.45703	41		0	12.3545	13.8773	15.3129	0.476161	0.786764	0.605214	1	0	0	0	0	0	0
2006	210000	辽宁省	210800	营口市	营口市2010	26000000	17.0625	122.235	40.667	41452	10000000	36.96	55.33	235.3	302267	1400000	1000000	181	86036	172504	8100000	21136899	36	0.941927	10.6323	0.5533	0.136953	0.811565	0.0085826	-0.941927	16.1205	11.3625	5.46086	41		0	12.6191	14.1324	15.5287	0.571123	0.943671	0.605214	1	0	0	0	0	0	0
2007	210000	辽宁省	210800	营口市	营口市2011	28000000	17.1628	122.235	40.667	50220	12000000	37.57	55.02	235.5	347051	1800000	1400000	146	110283	191845	9700000	25840173	36	0.842024	10.8242	0.5502	0.149557	0.788764	0.0090052	-0.842024	16.3208	11.6108	5.46171	41		0	12.7572	14.4207	15.7233	0.582364	0.962244	0.605214	1	0	0	0	0	0	0
2008	210000	辽宁省	210800	营口市	营口市2012	29000000	17.1969	122.235	40.667	56583	14000000	39	53.5	235.3	370000	2200000	1700000	139	121330	209528	11000000	29771928	36	0.7559	10.9435	0.535	0.160032	0.817383	0.0087845	-0.7559	16.441	11.7063	5.46086	41		0	12.8213	14.6087	15.8155	0.582087	0.961787	0.605214	1	0	0	0	0	0	0
2009	210000	辽宁省	210800	营口市	营口市2013	30000000	17.2196	122.235	40.667	64941	15000000	40.04	52.72	233.8	410000	2500000	1800000	123	133041	220107	13000000	33394224	36	0.687345	11.0813	0.5272	0.163741	0.866706	0.0087925	-0.687345	16.5323	11.7984	5.45447	41		0	12.9239	14.7228	15.8921	0.581709	0.961162	0.605214	1	0	0	0	0	0	0
2010	210000	辽宁省	210800	营口市	营口市2014	30000000	17.2154	122.235	40.667	63234	15000000	42.6	50.25	232.9	460000	2200000	1600000	111	140134	206224	15000000	35244762	36	0.661621	11.0546	0.5025	0.14207	0.977546	0.0090638	-0.661621	16.5538	11.8504	5.45061	41		0	13.039	14.6024	15.8657	0.58411	0.965129	0.605214	1	0	0	0	0	0	0
2011	210000	辽宁省	210800	营口市	营口市2015	30000000	17.2066	122.235	40.667	61925	15000000	44.63	48.05	233	480000	1700000	1000000	93	5096	191367	16000000	34962165	36	0.673906	11.0337	0.4805	0.113625	1.07845	0.0003366	-0.673906	16.5327	8.53621	5.45104	41		0	13.0815	14.3578	15.7998	0.588741	0.972781	0.605214	1	0	0	0	0	0	0
2012	210000	辽宁省	210800	营口市	营口市2016	29000000	17.1989	122.235	40.667	47358	12000000	49.63	40.77	233	530000	2000000	1100000	69	2414	199773	19000000	33917892	36	0.935583	10.7655	0.4077	0.171146	1.60386	0.0002088	-0.935583	16.2633	7.78904	5.45104	41		0	13.1806	14.498	15.366	0.591774	0.977792	0.605214	1	0	0	0	0	0	0
2013	210000	辽宁省	210800	营口市	营口市2017	30000000	17.2097	122.235	40.667	52092	13000000	48.815	42.575	232	610000	2200000	1100000	61	12038	222511	21000000	38119957	36	0.85219	10.8608	0.42575	0.170578	1.66972	0.0009475	-0.85219	16.3575	9.39582	5.44674	41		0	13.3212	14.589	15.5036	0.589842	0.974599	0.605214	1	0	0	0	0	0	0
2014	210000	辽宁省	210800	营口市	营口市2018	30000000	17.2302	122.235	40.667	55295	13000000	48	44.38	232	690000	2300000	1300000	61	14646	212294	20000000	38040214	36	0.814456	10.9205	0.4438	0.169125	1.48578	0.0010875	-0.814456	16.4158	9.59192	5.44674	41		0	13.4444	14.6387	15.6034	0.590334	0.975413	0.605214	1	0	0	0	0	0	0
2015	210000	辽宁省	210800	营口市	营口市2019	31000000	17.2608	122.235	40.667	54545	13000000	46.59	45.27	231	730000	2500000	1300000	64	13974	206107	23000000	41237416	36	0.858993	10.9068	0.4527	0.191635	1.73766	0.0010523	-0.858993	16.4018	9.54495	5.44242	41		0	13.5008	14.7496	15.6092	0.592331	0.978713	0.605214	1	0	0	0	0	0	0
2004	210000	辽宁省	210900	阜新市	阜新市2008	13000000	16.3804	121.67	42.0216	12134	2300000	37.71	39.98	192.4	127142	516975	146131	16	5166	95601	2400000	5.59757e+06	37	1.71515	9.40385	0.3998	0.221013	1.00672	0.0022085	-1.71515	14.6653	8.54985	5.25958	42		0	11.7531	13.1557	13.7485	0.470194	0.979254	0.480156	1	0	0	0	0	0	0
2005	210000	辽宁省	210900	阜新市	阜新市2009	14000000	16.4298	121.67	42.0216	14967	2900000	36.67	41.19	192.4	139600	797723	185978	14	6413	197371	3000000	7227826	37	1.55662	9.61367	0.4119	0.277017	1.04373	0.002227	-1.55662	14.8732	8.76608	5.25958	42		0	11.8465	13.5895	13.9862	0.467194	0.973006	0.480156	1	0	0	0	0	0	0
2006	210000	辽宁省	210900	阜新市	阜新市2010	12000000	16.3367	121.67	42.0216	20819	3800000	33.72	41.82	192.3	215430	882722	300700	13	11013	92611	3600000	8.90587e+06	37	1.18918	9.94367	0.4182	0.232991	0.948484	0.0029068	-1.18918	15.1475	9.30683	5.25906	42		0	12.2804	13.6908	14.2757	0.433715	0.903279	0.480156	1	0	0	0	0	0	0
2007	210000	辽宁省	210900	阜新市	阜新市2011	14000000	16.4362	121.67	42.0216	26480	4800000	32.64	44.45	192.2	262083	1300000	501433	14	14958	104296	4300000	11344118	37	1.05149	10.1842	0.4445	0.267271	0.905387	0.0031146	-1.05149	15.3847	9.613	5.25854	42		0	12.4764	14.0652	14.5739	0.440018	0.916408	0.480156	1	0	0	0	0	0	0
2008	210000	辽宁省	210900	阜新市	阜新市2012	14000000	16.4701	121.67	42.0216	31049	5600000	31.92	45.68	191.8	300000	1500000	640300	18	18295	112409	5300000	13449060	37	0.931908	10.3433	0.4568	0.259658	0.945227	0.0032672	-0.931908	15.5382	9.81438	5.25645	42		0	12.6115	14.1898	14.7547	0.439128	0.914553	0.480156	1	0	0	0	0	0	0
2009	210000	辽宁省	210900	阜新市	阜新市2013	15000000	16.4927	121.67	42.0216	32205	6200000	31.98	46.33	191.3	330000	1700000	704970	18	20506	120896	6300000	15354371	37	0.860542	10.3799	0.4633	0.279679	1.01991	0.0033336	-0.860542	15.6322	9.92847	5.25384	42		0	12.7068	14.3581	14.8628	0.435705	0.907425	0.480156	1	0	0	0	0	0	0
2010	210000	辽宁省	210900	阜新市	阜新市2014	14000000	16.4883	121.67	42.0216	33882	6100000	35.6	44.69	191.1	350000	1800000	712144	12	25106	112648	7000000	16043396	37	0.870806	10.4307	0.4469	0.289152	1.15397	0.0041418	-0.870806	15.6175	10.1309	5.2528	42		0	12.7657	14.3767	14.8121	0.435115	0.906196	0.480156	1	0	0	0	0	0	0
2011	210000	辽宁省	210900	阜新市	阜新市2015	14000000	16.4799	121.67	42.0216	29491	5300000	39.28	38.21	190.2	390000	1300000	371524	10	1669	105625	7800000	15213849	37	1.00511	10.2919	0.3821	0.247353	1.47654	0.0003176	-1.00511	15.4748	7.41998	5.24808	42		0	12.8739	14.0778	14.5127	0.452508	0.94242	0.480156	1	0	0	0	0	0	0
2012	210000	辽宁省	210900	阜新市	阜新市2016	14000000	16.4716	121.67	42.0216	22956	4100000	49.19	27.17	189	460000	1400000	358394	8	677	120845	8400000	14814958	37	1.25039	10.0414	0.2717	0.338326	2.0582	0.000166	-1.25039	15.2212	6.51767	5.24175	42		0	13.039	14.1374	13.9181	0.462288	0.962788	0.480156	1	0	0	0	0	0	0
2013	210000	辽宁省	210900	阜新市	阜新市2017	14000000	16.4832	121.67	42.0216	23105	4100000	50.12	27.375	188	500000	1500000	381775	6	23908	124103	9300000	15865748	37	1.2589	10.0479	0.27375	0.356234	2.2645	0.005844	-1.2589	15.2243	10.082	5.23644	42		0	13.1224	14.1921	13.9288	0.462938	0.964143	0.480156	1	0	0	0	0	0	0
2014	210000	辽宁省	210900	阜新市	阜新市2018	15000000	16.5037	121.67	42.0216	25340	4500000	51.05	27.58	186	530000	1600000	420137	6	4489	116396	10000000	17144553	37	1.19309	10.1402	0.2758	0.356559	2.24167	0.0010065	-1.19309	15.3106	8.40939	5.22575	42		0	13.1806	14.2794	14.0226	0.462589	0.963415	0.480156	1	0	0	0	0	0	0
2015	210000	辽宁省	210900	阜新市	阜新市2019	15000000	16.5343	121.67	42.0216	27945	4900000	51.71	26.53	184	560000	1800000	426614	6	2081	114682	10000000	17962340	37	1.13361	10.238	0.2653	0.365109	2.08378	0.0004264	-1.13361	15.4007	7.6406	5.21494	42		0	13.2357	14.3931	14.0738	0.463912	0.966171	0.480156	1	0	0	0	0	0	0
2004	210000	辽宁省	211000	辽阳市	辽阳市2008	15000000	16.5503	123.237	41.2672	30897	5700000	30.32	63.49	183.2	186230	591895	354064	44	20038	119445	3200000	10181727	38	1.00026	10.3384	0.6349	0.104463	0.566985	0.0035365	-1.00026	15.55	9.90539	5.21058	43		0	12.1347	13.2911	15.0957	0.474161	0.89016	0.53267	1	0	0	0	0	0	0
2005	210000	辽宁省	211000	辽阳市	辽阳市2009	17000000	16.6226	123.237	41.2672	33151	6100000	30.4	63.01	183.4	229000	806803	479746	37	81718	119000	4200000	12013559	38	1.00169	10.4089	0.6301	0.132641	0.687382	0.0134347	-1.00169	15.6209	11.311	5.21167	43		0	12.3415	13.6008	15.1591	0.483964	0.908564	0.53267	1	0	0	0	0	0	0
2006	210000	辽宁省	211000	辽阳市	辽阳市2010	17000000	16.6729	123.237	41.2672	39686	7400000	30.52	63.25	183.4	215783	1000000	764808	33	33352	121768	5100000	14670778	38	0.862058	10.5888	0.6325	0.136068	0.698901	0.004535	-0.862058	15.8108	10.4149	5.21167	43		0	12.282	13.8162	15.3527	0.484003	0.908636	0.53267	1	0	0	0	0	0	0
2007	210000	辽宁省	211000	辽阳市	辽阳市2011	19000000	16.7743	123.237	41.2672	48594	8900000	30.5	63.15	182.9	252474	1200000	1000000	21	39118	130775	5900000	17485693	38	0.774222	10.7913	0.6315	0.138525	0.66334	0.0044019	-0.774222	16.0001	10.5743	5.20894	43		0	12.4391	14.0234	15.5404	0.501507	0.941497	0.53267	1	0	0	0	0	0	0
2008	210000	辽宁省	211000	辽阳市	辽阳市2012	20000000	16.8087	123.237	41.2672	53877	10000000	30.5	63.18	181.4	290000	1400000	1100000	21	45093	137559	7000000	19995324	38	0.690116	10.8945	0.6318	0.137328	0.698395	0.0045071	-0.690116	16.1186	10.7165	5.2007	43		0	12.5776	14.1332	15.6594	0.503159	0.9446	0.53267	1	0	0	0	0	0	0
2009	210000	辽宁省	211000	辽阳市	辽阳市2013	20000000	16.8315	123.237	41.2672	59999	11000000	30.8	62.94	180.2	320000	1600000	1100000	20	52009	143146	8100000	22194719	38	0.636447	11.0021	0.6294	0.150699	0.74801	0.0048157	-0.636447	16.195	10.8592	5.19407	43		0	12.6761	14.3026	15.7321	0.501095	0.940723	0.53267	1	0	0	0	0	0	0
2010	210000	辽宁省	211000	辽阳市	辽阳市2014	20000000	16.8277	123.237	41.2672	54800	10000000	35.35	58.07	179.9	420000	1600000	1100000	20	60003	133992	9100000	22718988	38	0.695047	10.9115	0.5807	0.16165	0.898413	0.0059139	-0.695047	16.1326	11.0022	5.1924	43		0	12.948	14.3103	15.5891	0.503902	0.945993	0.53267	1	0	0	0	0	0	0
2011	210000	辽宁省	211000	辽阳市	辽阳市2015	20000000	16.8182	123.237	41.2672	55674	10000000	37.67	55.27	179.4	380000	1500000	676847	17	36477	120209	10000000	23308369	38	0.671959	10.9273	0.5527	0.144161	0.99847	0.0035463	-0.671959	16.1463	10.5044	5.18962	43		0	12.8479	14.2095	15.5533	0.505189	0.94841	0.53267	1	0	0	0	0	0	0
2012	210000	辽宁省	211000	辽阳市	辽阳市2016	20000000	16.8113	123.237	41.2672	35476	6500000	49.02	39.96	179	480000	1400000	707749	14	8390	135754	12000000	21024611	38	1.11756	10.4766	0.3996	0.217932	1.78689	0.0012825	-1.11756	15.6937	9.0348	5.18739	43		0	13.0815	14.1701	14.7764	0.520004	0.976221	0.53267	1	0	0	0	0	0	0
2013	210000	辽宁省	211000	辽阳市	辽阳市2017	20000000	16.821	123.237	41.2672	41449	7600000	44.81	45.32	178	460000	1500000	806938	10	3494	138320	14000000	24216019	38	0.973569	10.6322	0.4532	0.194851	1.78921	0.000458	-0.973569	15.8475	8.1588	5.18178	43		0	13.039	14.2119	15.0561	0.516772	0.970155	0.53267	1	0	0	0	0	0	0
2014	210000	辽宁省	211000	辽阳市	辽阳市2018	21000000	16.8416	123.237	41.2672	47422	8700000	40.6	50.68	176	500000	1600000	893890	8	5460	132823	17000000	28646907	38	0.863046	10.7669	0.5068	0.183302	1.92881	0.0006278	-0.863046	15.9785	8.6052	5.17048	43		0	13.1224	14.2819	15.2989	0.514462	0.965819	0.53267	1	0	0	0	0	0	0
2015	210000	辽宁省	211000	辽阳市	辽阳市2019	21000000	16.8721	123.237	41.2672	45498	8300000	42.94	47.35	175	530000	1900000	953148	8	6484	131688	24000000	36018020	38	0.939133	10.7255	0.4735	0.223194	2.91047	0.0007803	-0.939133	15.933	8.77709	5.16479	43		0	13.1806	14.4333	15.1854	0.518062	0.972577	0.53267	1	0	0	0	0	0	0
2004	210000	辽宁省	211200	铁岭市	铁岭市2008	26000000	17.0881	123.726	42.2238	17543	5400000	27.07	51.35	305.1	167200	773945	330900	35	12021	120000	3400000	10184727	39	1.59302	9.77247	0.5135	0.144304	0.633801	0.0022414	-1.59302	15.4951	9.39441	5.72064	45		0	12.0269	13.5593	14.8286	0.574275	0.840514	0.683243	1	0	0	0	0	0	0
2005	210000	辽宁省	211200	铁岭市	铁岭市2009	28000000	17.139	123.726	42.2238	19795	6100000	27.95	51.35	306	170000	1100000	479851	40	17197	126194	4200000	12208156	39	1.52222	9.89324	0.5135	0.181132	0.700064	0.0028392	-1.52222	15.6167	9.75249	5.72359	45		0	12.0435	13.9082	14.9502	0.571665	0.836694	0.683243	1	0	0	0	0	0	0
2006	210000	辽宁省	211200	铁岭市	铁岭市2010	32000000	17.2879	123.726	42.2238	26556	7200000	27.55	52.77	305.6	231177	1400000	800829	45	26288	131573	4800000	14697492	39	1.49537	10.187	0.5277	0.196064	0.670704	0.0036403	-1.49537	15.7925	10.1769	5.72228	45		0	12.3509	14.1632	15.1533	0.614273	0.899055	0.683243	1	0	0	0	0	0	0
2007	210000	辽宁省	211200	铁岭市	铁岭市2011	36000000	17.3872	123.726	42.2238	28647	8700000	27.61	52.66	305	276673	1700000	1100000	40	30345	146939	5500000	17491034	39	1.40391	10.2628	0.5266	0.192044	0.634097	0.0034726	-1.40391	15.9832	10.3204	5.72031	45		0	12.5306	14.3332	15.3419	0.638538	0.93457	0.683243	1	0	0	0	0	0	0
2008	210000	辽宁省	211200	铁岭市	铁岭市2012	37000000	17.4211	123.726	42.2238	32130	9800000	28.38	51.8	303.6	290000	2000000	1100000	38	40217	147540	6100000	19547188	39	1.32795	10.3776	0.518	0.205358	0.628957	0.0041234	-1.32795	16.0931	10.602	5.71571	45		0	12.5776	14.5101	15.4353	0.638533	0.934562	0.683243	1	0	0	0	0	0	0
2009	210000	辽宁省	211200	铁岭市	铁岭市2013	38000000	17.4436	123.726	42.2238	34148	10000000	29.45	50.6	302	320000	2200000	1000000	29	55539	165894	7000000	21143853	39	1.29473	10.4385	0.506	0.212876	0.681029	0.0053855	-1.29473	16.1489	10.9248	5.71043	45		0	12.6761	14.6018	15.4677	0.641	0.938173	0.683243	1	0	0	0	0	0	0
2010	210000	辽宁省	211200	铁岭市	铁岭市2014	37000000	17.4391	123.726	42.2238	32562	8700000	34.42	41.69	302	350000	2100000	933917	19	55894	160305	7700000	20034317	39	1.46342	10.3909	0.4169	0.241075	0.892128	0.0064447	-1.46342	15.9757	10.9312	5.71043	45		0	12.7657	14.5531	15.1008	0.654374	0.957747	0.683243	1	0	0	0	0	0	0
2011	210000	辽宁省	211200	铁岭市	铁岭市2015	37000000	17.4308	123.726	42.2238	27885	7400000	40.53	31.79	301.2	380000	2100000	502848	13	16617	147345	8100000	18661641	39	1.61263	10.2359	0.3179	0.281164	1.09249	0.0022428	-1.61263	15.8182	9.71818	5.70777	45		0	12.8479	14.5494	14.6722	0.662531	0.969686	0.683243	1	0	0	0	0	0	0
2012	210000	辽宁省	211200	铁岭市	铁岭市2016	37000000	17.4224	123.726	42.2238	22178	5900000	43.73	32.52	300	480000	2000000	565822	12	5337	163008	8400000	17540587	39	1.83522	10.0069	0.3252	0.342039	1.4305	0.0009076	-1.83522	15.5871	8.58242	5.70378	45		0	13.0815	14.5143	14.4638	0.666403	0.975353	0.683243	1	0	0	0	0	0	0
2013	210000	辽宁省	211200	铁岭市	铁岭市2017	37000000	17.4342	123.726	42.2238	22484	5900000	44.45	32.185	297	550000	1900000	491492	12	1147	162836	9000000	18116029	39	1.83617	10.0206	0.32185	0.319002	1.52162	0.0001929	-1.83617	15.5981	7.04491	5.69373	45		0	13.2177	14.4555	14.4644	0.668721	0.978746	0.683243	1	0	0	0	0	0	0
2014	210000	辽宁省	211200	铁岭市	铁岭市2018	38000000	17.4548	123.726	42.2238	23517	6200000	45.17	31.85	293	610000	2100000	522015	12	3624	166251	8700000	18316619	39	1.82017	10.0655	0.3185	0.343814	1.41164	0.0005877	-1.82017	15.6346	8.19533	5.68017	45		0	13.3212	14.5669	14.4905	0.669035	0.979205	0.683243	1	0	0	0	0	0	0
2015	210000	辽宁省	211200	铁岭市	铁岭市2019	39000000	17.4853	123.726	42.2238	24382	6400000	47.87	27.98	290	650000	2300000	499437	12	2055	149363	8900000	18929947	39	1.81349	10.1016	0.2798	0.355098	1.39555	0.0003211	-1.81349	15.6718	7.62803	5.66988	45		0	13.3847	14.6364	14.3981	0.671708	0.983118	0.683243	1	0	0	0	0	0	0
2004	210000	辽宁省	211400	葫芦岛市	葫芦岛市2008	22000000	16.9111	120.837	40.7111	16351	4600000	38.82	46.87	279.8	184100	704771	314030	13	5205	130000	3500000	9429348	40	1.57432	9.70211	0.4687	0.15394	0.763644	0.0011369	-1.57432	15.3368	8.55738	5.63408	46		0	12.1232	13.4656	14.579	0.558614	0.865767	0.645225	1	0	0	0	0	0	0
2005	210000	辽宁省	211400	葫芦岛市	葫芦岛市2009	23000000	16.969	120.837	40.7111	15856	4500000	42.42	43.68	281.3	197000	926136	373106	20	7447	136689	4500000	10629937	40	1.65932	9.67137	0.4368	0.207849	1.01381	0.0016713	-1.65932	15.3097	8.91557	5.63942	46		0	12.191	13.7388	14.4814	0.573819	0.889332	0.645225	1	0	0	0	0	0	0
2006	210000	辽宁省	211400	葫芦岛市	葫芦岛市2010	26000000	17.0851	120.837	40.7111	20302	5300000	40.04	46.48	282	232894	1100000	559423	15	22284	139643	5100000	12441083	40	1.59916	9.91852	0.4648	0.206026	0.951473	0.0041931	-1.59916	15.4859	10.0116	5.64191	46		0	12.3583	13.9062	14.7198	0.602837	0.934305	0.645225	1	0	0	0	0	0	0
2007	210000	辽宁省	211400	葫芦岛市	葫芦岛市2011	29000000	17.1839	120.837	40.7111	24789	6500000	39	48	281.5	275696	1500000	703055	13	44439	151626	5700000	14822062	40	1.49649	10.1182	0.48	0.225816	0.869659	0.0068361	-1.49649	15.6874	10.7019	5.64013	46		0	12.527	14.1994	14.9534	0.614986	0.953134	0.645225	1	0	0	0	0	0	0
2008	210000	辽宁省	211400	葫芦岛市	葫芦岛市2012	30000000	17.2177	120.837	40.7111	27709	7200000	39	47.67	280.7	320000	1700000	839778	10	53001	158678	6300000	16568908	40	1.42905	10.2295	0.4767	0.231875	0.876913	0.0073681	-1.42905	15.7887	10.8781	5.63729	46		0	12.6761	14.3271	15.0478	0.616751	0.95587	0.645225	1	0	0	0	0	0	0
2009	210000	辽宁省	211400	葫芦岛市	葫芦岛市2013	31000000	17.2402	120.837	40.7111	27682	7800000	39.99	46.9	280	360000	1800000	883756	10	64500	167531	7300000	18375687	40	1.37689	10.2286	0.469	0.232952	0.943742	0.0083214	-1.37689	15.8633	11.0744	5.63479	46		0	12.7939	14.4064	15.1062	0.618055	0.957892	0.645225	1	0	0	0	0	0	0
2010	210000	辽宁省	211400	葫芦岛市	葫芦岛市2014	31000000	17.2356	120.837	40.7111	28021	7200000	42.53	44.3	280.3	400000	1700000	816000	12	55804	155766	8000000	18394637	40	1.44387	10.2408	0.443	0.232	1.11551	0.0077339	-1.44387	15.7917	10.9296	5.63586	46		0	12.8992	14.3307	14.9776	0.622488	0.964762	0.645225	1	0	0	0	0	0	0
2011	210000	辽宁省	211400	葫芦岛市	葫芦岛市2015	30000000	17.2275	120.837	40.7111	28176	7200000	44.37	41.14	280.4	450000	1700000	571361	10	1680	149939	8500000	18588046	40	1.43771	10.2463	0.4114	0.230245	1.18397	0.0002333	-1.43771	15.7898	7.42655	5.63622	46		0	13.017	14.3212	14.9016	0.622366	0.964573	0.645225	1	0	0	0	0	0	0
2012	210000	辽宁省	211400	葫芦岛市	葫芦岛市2016	30000000	17.2188	120.837	40.7111	25347	6500000	48.36	34.76	280	550000	1900000	607138	9	322	169605	9300000	19009769	40	1.53553	10.1405	0.3476	0.288453	1.43909	4.97e-05	-1.53553	15.6832	5.77455	5.63479	46		0	13.2177	14.44	14.6265	0.623355	0.966106	0.645225	1	0	0	0	0	0	0
2013	210000	辽宁省	211400	葫芦岛市	葫芦岛市2017	30000000	17.231	120.837	40.7111	28158	7200000	45.44	38.52	279	590000	2000000	727999	9	3885	380245	11000000	22286755	40	1.44437	10.2456	0.3852	0.277026	1.58632	0.0005412	-1.44437	15.7867	8.26488	5.63121	46		0	13.2879	14.503	14.8327	0.619414	0.959998	0.645225	1	0	0	0	0	0	0
2014	210000	辽宁省	211400	葫芦岛市	葫芦岛市2018	31000000	17.2516	120.837	40.7111	32012	8100000	42.52	42.28	277	670000	2400000	822665	9	3371	166138	13000000	25350723	40	1.34077	10.3739	0.4228	0.293008	1.61748	0.0004147	-1.34077	15.9108	8.12296	5.62402	46		0	13.415	14.6832	15.05	0.612309	0.948986	0.645225	1	0	0	0	0	0	0
2015	210000	辽宁省	211400	葫芦岛市	葫芦岛市2019	32000000	17.2821	120.837	40.7111	31802	8100000	46.08	37.45	276	710000	2500000	842903	6	2895	159128	15000000	27084896	40	1.37845	10.3673	0.3745	0.307781	1.83195	0.0003587	-1.37845	15.9037	7.97074	5.6204	46		0	13.473	14.7253	14.9215	0.622137	0.964217	0.645225	1	0	0	0	0	0	0
2004	220000	吉林省	220800	白城市	白城市2008	12000000	16.298	122.839	45.6196	14327	2900000	38.77	39.2	202.6	78495	604892	109065	8	2651	65106	1800000	5576228	41	1.4153	9.56997	0.392	0.208066	0.617094	0.0009119	-1.4153	14.8827	7.88269	5.31123	54		1	11.2708	13.3128	13.9462	0.448765	0.936641	0.479122	2	0	0	0	0	0	0
2005	220000	吉林省	220800	白城市	白城市2009	13000000	16.3833	122.839	45.6196	17404	3500000	38.2	42.06	203	112418	810816	126346	10	6502	71516	1900000	6.62578e+06	41	1.30549	9.76451	0.4206	0.229457	0.550904	0.00184	-1.30549	15.0778	8.77987	5.31321	54		1	11.63	13.6058	14.2118	0.453973	0.94751	0.479122	2	0	0	0	0	0	0
2006	220000	吉林省	220800	白城市	白城市2010	13000000	16.4128	122.839	45.6196	21973	4500000	36	45.26	202.9	162653	921691	180131	11	7750	80000	1900000	7.7523e+06	41	1.10401	9.99761	0.4526	0.207038	0.432596	0.0017409	-1.10401	15.3088	8.95545	5.31271	54		1	11.9994	13.734	14.5161	0.448381	0.935838	0.479122	2	0	0	0	0	0	0
2007	220000	吉林省	220800	白城市	白城市2011	15000000	16.5125	122.839	45.6196	27374	5500000	33.07	48.76	202.6	179703	1200000	245726	11	8741	85979	2200000	9.44218e+06	41	0.983939	10.2174	0.4876	0.207454	0.39633	0.0015762	-0.983939	15.5285	9.07578	5.31123	54		1	12.0991	13.9557	14.8103	0.457973	0.955859	0.479122	2	0	0	0	0	0	0
2008	220000	吉林省	220800	白城市	白城市2012	15000000	16.5465	122.839	45.6196	30576	6200000	34.75	47.28	201.3	230000	1400000	310287	12	10170	91792	2900000	11111063	41	0.913709	10.328	0.4728	0.231856	0.463962	0.0016523	-0.913709	15.6328	9.2272	5.3048	54		1	12.3458	14.1711	14.8837	0.457408	0.95468	0.479122	2	0	0	0	0	0	0
2009	220000	吉林省	220800	白城市	白城市2013	16000000	16.5691	122.839	45.6196	34791	6900000	35.93	47.37	199.6	250000	1600000	369609	12	12484	104964	3800000	13038589	41	0.818663	10.4571	0.4737	0.225375	0.546317	0.0018031	-0.818663	15.7504	9.4322	5.29632	54		1	12.4292	14.2604	15.0032	0.456616	0.953027	0.479122	2	0	0	0	0	0	0
2010	220000	吉林省	220800	白城市	白城市2014	16000000	16.5647	122.839	45.6196	34586	6900000	36.82	46.47	198.4	280000	1800000	413952	14	14209	95685	4400000	13972885	41	0.823247	10.4512	0.4647	0.266577	0.647494	0.0020707	-0.823247	15.7415	9.56163	5.29029	54		1	12.5426	14.4194	14.9751	0.451591	0.942539	0.479122	2	0	0	0	0	0	0
2011	220000	吉林省	220800	白城市	白城市2015	15000000	16.5562	122.839	45.6196	35571	7000000	37.58	45.53	197.2	270000	2000000	401809	14	15907	100400	6100000	15911435	41	0.795249	10.4793	0.4553	0.290206	0.8661	0.0022735	-0.795249	15.761	9.67451	5.28422	54		1	12.5062	14.5238	14.9742	0.445441	0.929702	0.479122	2	0	0	0	0	0	0
2012	220000	吉林省	220800	白城市	白城市2016	15000000	16.548	122.839	45.6196	35892	7000000	39.73	44.6	195	250000	2200000	420400	12	17512	110000	7100000	17124681	41	0.786408	10.4883	0.446	0.317751	1.00899	0.0025012	-0.786408	15.7616	9.77064	5.273	54		1	12.4292	14.6151	14.9542	0.43994	0.918221	0.479122	2	0	0	0	0	0	0
2013	220000	吉林省	220800	白城市	白城市2017	16000000	16.5595	122.839	45.6196	33870	6500000	43.725	38.77	192	300000	2600000	415069	10	192363	120000	8000000	18192230	41	0.867086	10.4303	0.3877	0.392383	1.22967	0.0294438	-0.867086	15.6924	12.1671	5.2575	54		1	12.6115	14.7569	14.7449	0.444295	0.927311	0.479122	2	0	0	0	0	0	0
2014	220000	吉林省	220800	白城市	白城市2018	16000000	16.58	122.839	45.6196	31849	6100000	47.72	32.94	190	360000	2700000	410891	10	1000	106121	7500000	17158946	41	0.96197	10.3688	0.3294	0.446581	1.23247	0.0001649	-0.96197	15.6181	6.90776	5.24702	54		1	12.7939	14.8119	14.5076	0.454225	0.948036	0.479122	2	0	0	0	0	0	0
2015	220000	吉林省	220800	白城市	白城市2019	16000000	16.6106	122.839	45.6196	25980	4900000	58.33	16.34	189	380000	2500000	439873	10	124	97367	7400000	15733363	41	1.20174	10.1651	0.1634	0.508104	1.49791	2.52e-05	-1.20174	15.4088	4.82028	5.24175	54		1	12.8479	14.7317	13.5973	0.470896	0.98283	0.479122	2	0	0	0	0	0	0
2004	230000	黑龙江省	230200	齐齐哈尔市	齐齐哈尔市2008	29000000	17.1917	123.918	47.3543	12272	6700000	42.25	34.77	569.1	251194	1200000	279709	13	6583	185026	3400000	11952638	42	1.48027	9.41516	0.3477	0.173692	0.510848	0.0009886	-1.48027	15.7115	8.79225	6.34406	56		1	12.434	13.961	14.655	0.599599	0.862209	0.695422	2	0	0	0	0	0	0
2005	230000	黑龙江省	230200	齐齐哈尔市	齐齐哈尔市2009	31000000	17.2533	123.918	47.3543	12714	6900000	40.97	36.01	570.4	307337	917119	345336	17	8287	49381	4800000	13300489	42	1.50552	9.45054	0.3601	0.132816	0.688515	0.0012001	-1.50552	15.7478	9.02244	6.34634	56		1	12.6357	13.729	14.7264	0.637737	0.91705	0.695422	2	0	0	0	0	0	0
2006	230000	黑龙江省	230200	齐齐哈尔市	齐齐哈尔市2010	36000000	17.3864	123.918	47.3543	16309	8800000	37.55	40.63	569.8	364470	1100000	513609	19	8287	215456	5400000	16471845	42	1.3956	9.69953	0.4063	0.129966	0.613773	0.0009412	-1.3956	15.9908	9.02244	6.34529	56		1	12.8062	13.9503	15.0901	0.663705	0.954392	0.695422	2	0	0	0	0	0	0
2007	230000	黑龙江省	230200	齐齐哈尔市	齐齐哈尔市2011	39000000	17.487	123.918	47.3543	19815	11000000	35.92	41.79	567.7	425419	1400000	700753	19	8287	285620	6400000	19839002	42	1.30513	9.89424	0.4179	0.12835	0.59788	0.0007775	-1.30513	16.1818	9.02244	6.34159	56		1	12.9608	14.1288	15.3093	0.676206	0.972368	0.695422	2	0	0	0	0	0	0
2008	230000	黑龙江省	230200	齐齐哈尔市	齐齐哈尔市2012	41000000	17.5212	123.918	47.3543	22139	12000000	38.44	37.35	563.2	450000	2600000	550140	16	34832	14448	7600000	23077519	42	1.24089	10.0051	0.3735	0.224285	0.646778	0.0029617	-1.24089	16.2803	10.4583	6.33363	56		1	13.017	14.7854	15.2954	0.665229	0.956583	0.695422	2	0	0	0	0	0	0
2009	230000	黑龙江省	230200	齐齐哈尔市	齐齐哈尔市2013	42000000	17.5439	123.918	47.3543	22090	12000000	40.54	36.68	558	440000	1000000	419616	15	41550	312320	9100000	23665380	42	1.21844	10.0029	0.3668	0.0847894	0.738115	0.003377	-1.21844	16.3254	10.6347	6.32436	56		1	12.9945	13.8578	15.3225	0.685138	0.985212	0.695422	2	0	0	0	0	0	0
2010	230000	黑龙江省	230200	齐齐哈尔市	齐齐哈尔市2014	41000000	17.5398	123.918	47.3543	23099	12000000	43.24	32.78	555.1	540000	3100000	960651	11	47783	392100	12000000	28837517	42	1.23161	10.0476	0.3278	0.259384	0.962751	0.0039512	-1.23161	16.3082	10.7744	6.31915	56		1	13.1993	14.9587	15.1928	0.666523	0.958444	0.695422	2	0	0	0	0	0	0
2011	230000	黑龙江省	230200	齐齐哈尔市	齐齐哈尔市2015	41000000	17.5308	123.918	47.3543	24430	13000000	44.83	31.04	551.3	580000	3900000	789712	10	47282	471800	14000000	32579908	42	1.17343	10.1036	0.3104	0.305893	1.10813	0.003722	-1.17343	16.3574	10.7639	6.31228	56		1	13.2708	15.1729	15.1875	0.654232	0.94077	0.695422	2	0	0	0	0	0	0
2012	230000	黑龙江省	230200	齐齐哈尔市	齐齐哈尔市2016	41000000	17.5232	123.918	47.3543	25690	13000000	46.38	30.85	547	760000	6600000	763519	10	50788	769900	16000000	37862478	42	1.1235	10.1539	0.3085	0.500287	1.17771	0.0038322	-1.1235	16.3997	10.8354	6.30445	56		1	13.5411	15.7072	15.2237	0.620156	0.891769	0.695422	2	0	0	0	0	0	0
2013	230000	黑龙江省	230200	齐齐哈尔市	齐齐哈尔市2017	41000000	17.5338	123.918	47.3543	26223	13000000	48.755	28.45	539	800000	4600000	736038	12	50859	769908	1600000	21935009	42	1.12768	10.1744	0.2845	0.347819	0.117973	0.003813	-1.12768	16.4062	10.8368	6.28972	56		1	13.5924	15.3501	15.1491	0.646761	0.930027	0.695422	2	0	0	0	0	0	0
2014	230000	黑龙江省	230200	齐齐哈尔市	齐齐哈尔市2018	42000000	17.5544	123.918	47.3543	26271	13000000	51.13	26.05	532	940000	4800000	748969	12	10214	230100	14000000	34565042	42	1.14348	10.1763	0.2605	0.360327	1.07287	0.0007621	-1.14348	16.4109	9.23151	6.27664	56		1	13.7536	15.3901	15.0657	0.655538	0.942648	0.695422	2	0	0	0	0	0	0
2015	230000	黑龙江省	230200	齐齐哈尔市	齐齐哈尔市2019	43000000	17.5849	123.918	47.3543	22667	11000000	48.35	21.69	528	960000	4800000	727662	12	11139	212434	14000000	32540724	42	1.34547	10.0287	0.2169	0.427441	1.28346	0.0009866	-1.34547	16.2394	9.31821	6.2691	56		1	13.7747	15.3895	14.7111	0.674585	0.970036	0.695422	2	0	0	0	0	0	0
2004	230000	黑龙江省	230300	鸡西市	鸡西市2008	12000000	16.3179	130.969	45.2951	16541	3200000	40.97	32.44	191.4	108033	336739	148144	6	2275	268240	1500000	5.56639e+06	43	1.35223	9.71366	0.3244	0.106603	0.483458	0.0007202	-1.35223	14.9657	7.72974	5.25437	57		1	11.5902	12.7271	13.8399	0.443653	0.777408	0.570682	2	0	0	0	0	0	0
2005	230000	黑龙江省	230300	鸡西市	鸡西市2009	13000000	16.386	130.969	45.2951	18547	3500000	34.26	39.12	190.7	118157	390008	183823	4	2425	98211	2100000	6.47411e+06	43	1.30685	9.82812	0.3912	0.110228	0.600397	0.0006854	-1.30685	15.0791	7.79359	5.2507	57		1	11.6798	12.8739	14.1406	0.450664	0.789695	0.570682	2	0	0	0	0	0	0
2006	230000	黑龙江省	230300	鸡西市	鸡西市2010	18000000	16.6914	130.969	45.2951	22083	4200000	32.14	42.31	189.2	162000	473231	259769	4	6661	156523	2200000	7.52542e+06	43	1.44198	10.0026	0.4231	0.11281	0.536308	0.0015879	-1.44198	15.2494	8.80402	5.2428	57		1	11.9954	13.0673	14.3892	0.542523	0.950658	0.570682	2	0	0	0	0	0	0
2007	230000	黑龙江省	230300	鸡西市	鸡西市2011	20000000	16.7926	130.969	45.2951	26864	5100000	31.57	41.95	188.9	164800	585136	352286	3	8400	115855	2700000	9.0161e+06	43	1.35209	10.1986	0.4195	0.115222	0.528521	0.0016541	-1.35209	15.4405	9.03599	5.24122	57		1	12.0125	13.2796	14.5718	0.553678	0.970205	0.570682	2	0	0	0	0	0	0
2008	230000	黑龙江省	230300	鸡西市	鸡西市2012	20000000	16.8269	130.969	45.2951	31076	5800000	30.71	40.91	185.9	200000	683722	432740	3	10100	129481	3100000	10392759	43	1.24955	10.3442	0.4091	0.11741	0.529215	0.0017344	-1.24955	15.5774	9.22029	5.22521	57		1	12.2061	13.4353	14.6836	0.55361	0.970086	0.570682	2	0	0	0	0	0	0
2009	230000	黑龙江省	230300	鸡西市	鸡西市2013	21000000	16.8497	130.969	45.2951	30530	5700000	32.29	38.53	186.6	230000	774025	443481	1	10100	118571	3700000	11010766	43	1.29213	10.3265	0.3853	0.135577	0.647124	0.0017691	-1.29213	15.5576	9.22029	5.22897	57		1	12.3458	13.5594	14.6038	0.555875	0.974055	0.570682	2	0	0	0	0	0	0
2010	230000	黑龙江省	230300	鸡西市	鸡西市2014	21000000	16.8458	130.969	45.2951	27881	5200000	35.87	29.75	183.6	250000	802658	429307	3	10100	125000	4500000	11340049	43	1.38934	10.2357	0.2975	0.155551	0.878781	0.0019573	-1.38934	15.4565	9.22029	5.21276	57		1	12.4292	13.5957	14.2441	0.558704	0.979012	0.570682	2	0	0	0	0	0	0
2011	230000	黑龙江省	230300	鸡西市	鸡西市2015	21000000	16.8365	130.969	45.2951	28222	5100000	37.61	25.96	181.7	220000	787165	345430	3	14040	130114	5800000	12503883	43	1.38259	10.2479	0.2596	0.152941	1.13304	0.0027279	-1.38259	15.4539	9.54967	5.20236	57		1	12.3014	13.5762	14.1053	0.559081	0.979672	0.570682	2	0	0	0	0	0	0
2012	230000	黑龙江省	230300	鸡西市	鸡西市2016	20000000	16.8294	130.969	45.2951	28647	5200000	40.08	24.27	181	220000	1700000	363372	3	14842	150728	6900000	14622635	43	1.36834	10.2628	0.2427	0.331652	1.3391	0.0028632	-1.36834	15.461	9.60522	5.1985	57		1	12.3014	14.3574	14.0451	0.542903	0.951324	0.570682	2	0	0	0	0	0	0
2013	230000	黑龙江省	230300	鸡西市	鸡西市2017	21000000	16.8394	130.969	45.2951	29369	5200000	40.315	24.18	177.7	260000	1800000	379078	3	15733	223020	7800000	15733819	43	1.37047	10.2877	0.2418	0.353071	1.4847	0.0030113	-1.37047	15.4689	9.66352	5.1801	57		1	12.4684	14.4278	14.0492	0.542866	0.951259	0.570682	2	0	0	0	0	0	0
2014	230000	黑龙江省	230300	鸡西市	鸡西市2018	21000000	16.8599	130.969	45.2951	30784	5400000	40.55	24.09	174.3	1200000	1600000	341463	4	16520	224612	8000000	16716019	43	1.36695	10.3348	0.2409	0.301309	1.48696	0.0030868	-1.36695	15.4929	9.71233	5.16078	57		1	13.981	14.2933	14.0696	0.550457	0.96456	0.570682	2	0	0	0	0	0	0
2015	230000	黑龙江省	230300	鸡西市	鸡西市2019	22000000	16.8904	130.969	45.2951	32278	5500000	40.65	22.15	171	1200000	1700000	332705	6	50	226203	8400000	17421704	43	1.36654	10.3822	0.2215	0.314271	1.51545	9.06e-06	-1.36654	15.5239	3.91202	5.14166	57		1	14.0061	14.3664	14.0166	0.554501	0.971646	0.570682	2	0	0	0	0	0	0
2004	230000	黑龙江省	230400	鹤岗市	鹤岗市2008	13000000	16.3898	130.298	47.3499	16887	1800000	32.34	43.57	109.6	65182	302472	93314	2	1015	63551	1400000	3.81212e+06	44	1.9608	9.73436	0.4357	0.163771	0.770153	0.0005496	-1.9608	14.429	6.92264	4.69684	58		1	11.0849	12.6197	13.5982	0.469446	0.802997	0.584618	2	0	0	0	0	0	0
2005	230000	黑龙江省	230400	鹤岗市	鹤岗市2009	14000000	16.4865	130.298	47.3499	18509	2000000	29.13	46.39	109.4	71429	411471	117467	2	9818	102831	2100000	4.83293e+06	44	1.96621	9.82607	0.4639	0.203361	1.02686	0.0048524	-1.96621	14.5203	9.19197	4.69501	58		1	11.1765	12.9275	13.7522	0.485276	0.830074	0.584618	2	0	0	0	0	0	0
2006	230000	黑龙江省	230400	鹤岗市	鹤岗市2010	18000000	16.6941	130.298	47.3499	23044	2500000	26.95	46.6	109.3	83056	512758	154864	4	7128	114223	2300000	5.6721e+06	44	1.95838	10.0452	0.466	0.204297	0.903153	0.00284	-1.95838	14.7357	8.87179	4.6941	58		1	11.3273	13.1476	13.9722	0.544457	0.931303	0.584618	2	0	0	0	0	0	0
2007	230000	黑龙江省	230400	鹤岗市	鹤岗市2011	20000000	16.794	130.298	47.3499	28774	3100000	24.12	47.73	109	103958	618066	211842	2	4438	101359	2500000	6.68957e+06	44	1.83725	10.2673	0.4773	0.197428	0.795434	0.0014176	-1.83725	14.9567	8.39796	4.69135	58		1	11.5517	13.3344	14.2171	0.558994	0.95617	0.584618	2	0	0	0	0	0	0
2008	230000	黑龙江省	230400	鹤岗市	鹤岗市2012	20000000	16.828	130.298	47.3499	32968	3600000	23.71	46.85	108.7	130000	797483	271448	3	5201	77705	2800000	7.67039e+06	44	1.73649	10.4033	0.4685	0.222612	0.774016	0.0014518	-1.73649	15.0915	8.55661	4.68859	58		1	11.7753	13.5892	14.3333	0.555792	0.950692	0.584618	2	0	0	0	0	0	0
2009	230000	黑龙江省	230400	鹤岗市	鹤岗市2013	21000000	16.8506	130.298	47.3499	29631	3200000	25.94	44.83	107.8	130000	748032	204899	4	6000	82815	3100000	7.48862e+06	44	1.87194	10.2966	0.4483	0.23375	0.964562	0.0018749	-1.87194	14.9787	8.69951	4.68028	58		1	11.7753	13.5252	14.1764	0.566476	0.968967	0.584618	2	0	0	0	0	0	0
2010	230000	黑龙江省	230400	鹤岗市	鹤岗市2014	21000000	16.8464	130.298	47.3499	24154	2600000	32.82	31.38	107.4	140000	746562	168062	2	7000	88917	3500000	7.30519e+06	44	2.0774	10.0922	0.3138	0.287735	1.36264	0.0026979	-2.0774	14.7689	8.85367	4.67656	58		1	11.8494	13.5232	13.6099	0.573023	0.980166	0.584618	2	0	0	0	0	0	0
2011	230000	黑龙江省	230400	鹤岗市	鹤岗市2015	21000000	16.8377	130.298	47.3499	24981	2700000	34.93	29.88	106.3	150000	898358	155867	2	7700	63058	4500000	8.49192e+06	44	2.04549	10.1259	0.2988	0.338271	1.70795	0.0028994	-2.04549	14.7922	8.94898	4.66627	58		1	11.9184	13.7083	13.5843	0.569746	0.974562	0.584618	2	0	0	0	0	0	0
2012	230000	黑龙江省	230400	鹤岗市	鹤岗市2016	20000000	16.8297	130.298	47.3499	25244	2600000	35.81	29.91	105	140000	1100000	188701	1	7482	64989	4900000	8.99654e+06	44	2.04302	10.1364	0.2991	0.402604	1.84225	0.002833	-2.04302	14.7867	8.92026	4.65396	58		1	11.8494	13.8769	13.5797	0.565392	0.967113	0.584618	2	0	0	0	0	0	0
2013	230000	黑龙江省	230400	鹤岗市	鹤岗市2017	21000000	16.841	130.298	47.3499	27658	2800000	36.625	31.22	102	220000	1100000	231331	2	3730	62581	5200000	9.71013e+06	44	1.98549	10.2277	0.3122	0.393053	1.84631	0.0013184	-1.98549	14.8555	8.22416	4.62497	58		1	12.3014	13.9217	13.6914	0.563853	0.964482	0.584618	2	0	0	0	0	0	0
2014	230000	黑龙江省	230400	鹤岗市	鹤岗市2018	21000000	16.8615	130.298	47.3499	28891	2900000	37.44	32.53	100	290000	1200000	252400	2	101	62974	5000000	9.6594e+06	44	1.98274	10.2713	0.3253	0.399397	1.71711	3.49e-05	-1.98274	14.8788	4.61512	4.60517	58		1	12.5776	13.961	13.7558	0.565447	0.967208	0.584618	2	0	0	0	0	0	0
2015	230000	黑龙江省	230400	鹤岗市	鹤岗市2019	22000000	16.892	130.298	47.3499	33981	3400000	41.86	29.33	99	290000	1400000	249401	2	145	54041	4700000	10077672	44	1.86457	10.4336	0.2933	0.425459	1.38697	4.32e-05	-1.86457	15.0275	4.97673	4.59512	58		1	12.5776	14.1729	13.8009	0.564396	0.965409	0.584618	2	0	0	0	0	0	0
2004	230000	黑龙江省	230600	大庆市	大庆市2008	57000000	17.8671	125.104	46.5893	80655	22000000	11.8	85.08	273.5	371640	1100000	825498	18	11698	215333	2500000	27310362	45	0.951355	11.298	0.8508	0.0499571	0.112234	0.0005268	-0.951355	16.9158	9.36717	5.6113	60		1	12.8257	13.9192	16.7542	0.655519	0.859957	0.762269	2	0	0	0	0	0	0
2005	230000	黑龙江省	230600	大庆市	大庆市2009	63000000	17.9591	125.104	46.5893	76068	21000000	17.53	78.68	276.7	419819	1200000	844833	19	13997	232035	3200000	27224511	45	1.08958	11.2394	0.7868	0.0564695	0.15283	0.0006602	-1.08958	16.8695	9.5466	5.62293	60		1	12.9476	13.9955	16.6297	0.704392	0.924073	0.762269	2	0	0	0	0	0	0
2006	230000	黑龙江省	230600	大庆市	大庆市2010	65000000	17.9908	125.104	46.5893	103576	29000000	14.48	82.24	278	379875	1300000	958964	19	34587	248053	4100000	36135673	45	0.807961	11.5481	0.8224	0.045228	0.141299	0.0011926	-0.807961	17.1828	10.4512	5.62762	60		1	12.8476	14.0868	16.9873	0.693136	0.909306	0.762269	2	0	0	0	0	0	0
2007	230000	黑龙江省	230600	大庆市	大庆市2011	72000000	18.0926	125.104	46.5893	133301	37000000	14.36	82.05	273	396279	1700000	1300000	15	42210	302433	4900000	46299951	45	0.655051	11.8004	0.8205	0.0466363	0.13218	0.0011281	-0.655051	17.4376	10.6504	5.60947	60		1	12.8899	14.3722	17.2398	0.710127	0.931595	0.762269	2	0	0	0	0	0	0
2008	230000	黑龙江省	230600	大庆市	大庆市2012	75000000	18.1272	125.104	46.5893	142067	40000000	15.27	80.88	279.7	430000	1800000	1400000	16	50307	306904	6700000	50871118	45	0.622498	11.8641	0.8088	0.0452332	0.167893	0.0012573	-0.622498	17.5047	10.8259	5.63372	60		1	12.9715	14.4087	17.2924	0.720606	0.945344	0.762269	2	0	0	0	0	0	0
2009	230000	黑龙江省	230600	大庆市	大庆市2013	76000000	18.15	125.104	46.5893	147756	42000000	16.44	79.36	273.5	480000	1900000	1400000	14	60032	317877	7700000	53811627	45	0.601231	11.9033	0.7936	0.0442504	0.184242	0.0014357	-0.601231	17.5488	11.0026	5.6113	60		1	13.0815	14.4309	17.3176	0.726206	0.952689	0.762269	2	0	0	0	0	0	0
2010	230000	黑龙江省	230600	大庆市	大庆市2014	76000000	18.1463	125.104	46.5893	146518	41000000	19.76	75.53	271.2	530000	1800000	1400000	17	68000	315517	8800000	53791982	45	0.622697	11.8949	0.7553	0.0438815	0.214755	0.0016677	-0.622697	17.5236	11.1273	5.60286	60		1	13.1806	14.3973	17.2429	0.728629	0.955868	0.762269	2	0	0	0	0	0	0
2011	230000	黑龙江省	230600	大庆市	大庆市2015	75000000	18.1366	125.104	46.5893	110113	30000000	28.59	64.88	270.9	540000	2000000	1300000	12	73456	310947	9300000	43446547	45	0.925468	11.6093	0.6488	0.0659091	0.312999	0.0024621	-0.925468	17.2112	11.2044	5.60175	60		1	13.1993	14.4917	16.7785	0.737499	0.967505	0.762269	2	0	0	0	0	0	0
2012	230000	黑龙江省	230600	大庆市	大庆市2016	75000000	18.13	125.104	46.5893	94690	26000000	36.76	56.07	271	610000	2600000	1300000	12	62154	300714	9600000	40681077	45	1.05253	11.4584	0.5607	0.10097	0.366863	0.0023814	-1.05253	17.0774	11.0374	5.60212	60		1	13.3212	14.7845	16.4989	0.734418	0.963462	0.762269	2	0	0	0	0	0	0
2013	230000	黑龙江省	230600	大庆市	大庆市2017	75000000	18.1393	125.104	46.5893	97677	27000000	37.84	55.01	274	520000	2900000	1600000	10	50853	226957	11000000	43037782	45	1.03523	11.4894	0.5501	0.10992	0.404301	0.0018971	-1.03523	17.1041	10.8367	5.61313	60		1	13.1616	14.8961	16.5065	0.73301	0.961616	0.762269	2	0	0	0	0	0	0
2014	230000	黑龙江省	230600	大庆市	大庆市2018	77000000	18.1599	125.104	46.5893	102639	28000000	38.92	53.95	273	750000	3000000	1500000	9	39551	287039	11000000	44575365	45	1.01173	11.539	0.5395	0.107341	0.388003	0.001412	-1.01173	17.1481	10.5853	5.60947	60		1	13.5278	14.9164	16.531	0.736683	0.966434	0.762269	2	0	0	0	0	0	0
2015	230000	黑龙江省	230600	大庆市	大庆市2019	79000000	18.1904	125.104	46.5893	94289	26000000	38.82	52.62	272	680000	3200000	1600000	10	7225	211475	11000000	42675496	45	1.12918	11.4541	0.5262	0.123018	0.436196	0.0002813	-1.12918	17.0612	8.8853	5.6058	60		1	13.4299	14.9658	16.4191	0.744072	0.976128	0.762269	2	0	0	0	0	0	0
2004	230000	黑龙江省	230800	佳木斯市	佳木斯市2008	16000000	16.5721	130.319	46.7999	15871	4000000	47.55	20.8	250.5	213000	706831	110014	9	4700	140000	2200000	7333941	46	1.37409	9.67231	0.208	0.177373	0.541536	0.0011794	-1.37409	15.198	8.45532	5.52346	62		1	12.2691	13.4686	13.6278	0.47896	0.773768	0.618997	2	0	0	0	0	0	0
2005	230000	黑龙江省	230800	佳木斯市	佳木斯市2009	17000000	16.648	130.319	46.7999	17172	4300000	45.1	21.36	252	176342	884835	145400	13	5128	228000	2800000	8.59257e+06	46	1.36767	9.75109	0.2136	0.20451	0.649143	0.0011852	-1.36767	15.2803	8.54247	5.52943	62		1	12.0802	13.6932	13.7366	0.492699	0.795964	0.618997	2	0	0	0	0	0	0
2006	230000	黑龙江省	230800	佳木斯市	佳木斯市2010	24000000	16.9759	130.319	46.7999	20254	5100000	45.3	26.13	253	219000	1200000	208509	14	11300	250000	3400000	10474772	46	1.5263	9.91616	0.2613	0.237694	0.667872	0.0022051	-1.5263	15.4496	9.33256	5.53339	62		1	12.2968	14.0128	14.1075	0.590871	0.954561	0.618997	2	0	0	0	0	0	0
2007	230000	黑龙江省	230800	佳木斯市	佳木斯市2011	26000000	17.0777	130.319	46.7999	24853	6300000	43.16	26.58	252.2	260000	1400000	314795	12	15080	150000	4400000	12879227	46	1.42908	10.1208	0.2658	0.227566	0.709715	0.0024116	-1.42908	15.6486	9.62112	5.53022	62		1	12.4684	14.1683	14.3236	0.602536	0.973407	0.618997	2	0	0	0	0	0	0
2008	230000	黑龙江省	230800	佳木斯市	佳木斯市2012	27000000	17.1122	130.319	46.7999	27774	6700000	44.01	25.81	240.5	300000	1600000	379453	11	6678	164000	5400000	14540591	46	1.3971	10.2319	0.2581	0.240393	0.803944	0.0009993	-1.3971	15.7151	8.80657	5.48272	62		1	12.6115	14.2896	14.3607	0.604085	0.975909	0.618997	2	0	0	0	0	0	0
2009	230000	黑龙江省	230800	佳木斯市	佳木斯市2013	28000000	17.135	130.319	46.7999	32733	7900000	41.75	24.81	245.1	330000	2000000	434731	10	21000	166754	6200000	17057377	46	1.2499	10.3962	0.2481	0.251611	0.777259	0.002651	-1.2499	15.8851	9.95228	5.50167	62		1	12.7068	14.5052	14.4912	0.601177	0.971212	0.618997	2	0	0	0	0	0	0
2010	230000	黑龙江省	230800	佳木斯市	佳木斯市2014	28000000	17.1313	130.319	46.7999	32864	7700000	44.68	22.81	241.7	330000	1900000	420123	9	23000	180000	7900000	18406880	46	1.27977	10.4002	0.2281	0.244803	1.02946	0.0030027	-1.27977	15.8515	10.0432	5.4877	62		1	12.7068	14.4442	14.3735	0.603271	0.974594	0.618997	2	0	0	0	0	0	0
2011	230000	黑龙江省	230800	佳木斯市	佳木斯市2015	27000000	17.1216	130.319	46.7999	35069	8100000	44.92	22.01	239.5	340000	2100000	359846	9	24000	189000	12000000	23242838	46	1.21406	10.4651	0.2201	0.261765	1.49006	0.0029623	-1.21406	15.9076	10.0858	5.47855	62		1	12.7367	14.5673	14.3939	0.598503	0.966892	0.618997	2	0	0	0	0	0	0
2012	230000	黑龙江省	230800	佳木斯市	佳木斯市2016	27000000	17.115	130.319	46.7999	36878	8500000	47.28	21.48	238	350000	2400000	377667	9	1981	118000	15000000	26778407	46	1.16525	10.5154	0.2148	0.279537	1.78465	0.0002344	-1.16525	15.9497	7.59136	5.47227	62		1	12.7657	14.6751	14.4117	0.593346	0.95856	0.618997	2	0	0	0	0	0	0
2013	230000	黑龙江省	230800	佳木斯市	佳木斯市2017	27000000	17.1244	130.319	46.7999	41419	9900000	46.02	20.72	236	1400000	2700000	397479	10	1185	151000	17000000	32044766	46	1.01425	10.6315	0.2072	0.276464	1.75596	0.0001194	-1.01425	16.1101	7.0775	5.46383	62		1	14.1303	14.8244	14.536	0.58583	0.946418	0.618997	2	0	0	0	0	0	0
2014	230000	黑龙江省	230800	佳木斯市	佳木斯市2018	28000000	17.1449	130.319	46.7999	39344	10000000	44.76	19.96	234	390000	2700000	412695	10	217	470801	18000000	32287223	46	1.01483	10.5801	0.1996	0.269546	1.79095	2.14e-05	-1.01483	16.1301	5.3799	5.45532	62		1	12.8739	14.8191	14.5186	0.592038	0.956446	0.618997	2	0	0	0	0	0	0
2015	230000	黑龙江省	230800	佳木斯市	佳木斯市2019	29000000	17.1754	130.319	46.7999	32788	7600000	41.34	11.7	233	680000	3000000	430404	10	98	148700	18000000	29811505	46	1.32782	10.3979	0.117	0.390465	2.34729	1.28e-05	-1.32782	15.8476	4.58497	5.45104	62		1	13.4299	14.9072	13.702	0.607866	0.982018	0.618997	2	0	0	0	0	0	0
2004	230000	黑龙江省	231000	牡丹江市	牡丹江市2008	14000000	16.4301	129.633	44.5517	17983	5100000	47.78	35.06	270.2	262994	752642	251308	21	10951	62705	1900000	8.28735e+06	47	0.993093	9.79724	0.3506	0.148718	0.368977	0.0021639	-0.993093	15.437	9.30119	5.59916	64		1	12.4799	13.5313	14.3889	0.412776	0.680427	0.606643	2	0	0	0	0	0	0
2005	230000	黑龙江省	231000	牡丹江市	牡丹江市2009	15000000	16.5193	129.633	44.5517	22645	6300000	46.93	37.45	270.2	262712	1000000	305663	23	11093	144885	2500000	10541289	47	0.864374	10.0277	0.3745	0.163945	0.392383	0.0017628	-0.864374	15.6549	9.31407	5.59916	64		1	12.4788	13.8467	14.6728	0.41867	0.690142	0.606643	2	0	0	0	0	0	0
2006	230000	黑龙江省	231000	牡丹江市	牡丹江市2010	25000000	17.0509	129.633	44.5517	27545	7600000	44.35	39.63	271	289993	1400000	428230	23	12251	268303	3100000	13168184	47	1.20072	10.2236	0.3963	0.177904	0.409239	0.0016015	-1.20072	15.8502	9.41336	5.60212	64		1	12.5776	14.1237	14.9246	0.586398	0.966627	0.606643	2	0	0	0	0	0	0
2007	230000	黑龙江省	231000	牡丹江市	牡丹江市2011	28000000	17.1523	129.633	44.5517	33675	9400000	42.67	41.1	268	347919	1600000	607717	18	29263	192708	3800000	16030064	47	1.09573	10.4245	0.411	0.173229	0.402599	0.0031119	-1.09573	16.0566	10.2841	5.59099	64		1	12.7597	14.3034	15.1674	0.593649	0.97858	0.606643	2	0	0	0	0	0	0
2008	230000	黑龙江省	231000	牡丹江市	牡丹江市2012	29000000	17.1867	129.633	44.5517	37001	9800000	37.72	43.08	260.1	360000	1800000	702928	18	13183	191651	3700000	16648900	47	1.08776	10.5187	0.4308	0.186392	0.377604	0.0013438	-1.08776	16.099	9.48668	5.56107	64		1	12.7939	14.4191	15.2569	0.594609	0.980162	0.606643	2	0	0	0	0	0	0
2009	230000	黑龙江省	231000	牡丹江市	牡丹江市2013	30000000	17.2095	129.633	44.5517	46953	12000000	42.78	41.02	259.8	430000	2200000	913055	18	5976	137273	5300000	21252869	47	0.895773	10.7569	0.4102	0.182001	0.439535	0.0004914	-0.895773	16.3137	8.69551	5.55991	64		1	12.9715	14.61	15.4226	0.592088	0.976006	0.606643	2	0	0	0	0	0	0
2010	230000	黑龙江省	231000	牡丹江市	牡丹江市2014	30000000	17.2057	129.633	44.5517	42792	13000000	46.68	37.19	263.9	360000	2400000	881443	17	49707	176700	6000000	22547623	47	0.853269	10.6641	0.3719	0.189291	0.474962	0.0039325	-0.853269	16.3524	10.8139	5.57557	64		1	12.7939	14.6879	15.3633	0.590906	0.974058	0.606643	2	0	0	0	0	0	0
2011	230000	黑龙江省	231000	牡丹江市	牡丹江市2015	29000000	17.1962	129.633	44.5517	47356	13000000	47.11	35.81	262.8	480000	2400000	589788	18	46271	167473	7500000	24396127	47	0.807577	10.7655	0.3581	0.184812	0.574911	0.0035303	-0.807577	16.3887	10.7423	5.57139	64		1	13.0815	14.7002	15.3617	0.589013	0.970939	0.606643	2	0	0	0	0	0	0
2012	230000	黑龙江省	231000	牡丹江市	牡丹江市2016	29000000	17.1893	129.633	44.5517	49618	14000000	47.61	35.63	261	460000	2600000	680098	18	54093	165475	7200000	24876010	47	0.757764	10.8121	0.3563	0.189319	0.525897	0.0039538	-0.757764	16.4315	10.8985	5.56452	64		1	13.039	14.7672	15.3995	0.585295	0.964809	0.606643	2	0	0	0	0	0	0
2013	230000	黑龙江省	231000	牡丹江市	牡丹江市2017	29000000	17.1991	129.633	44.5517	49214	13000000	50.375	34.945	257	580000	2900000	758965	14	57351	220211	6500000	24433635	47	0.78478	10.804	0.34945	0.212795	0.480286	0.0042649	-0.78478	16.4143	10.9569	5.54908	64		1	13.2708	14.8669	15.3629	0.585472	0.965101	0.606643	2	0	0	0	0	0	0
2014	230000	黑龙江省	231000	牡丹江市	牡丹江市2018	30000000	17.2196	129.633	44.5517	48201	13000000	53.14	34.26	254	670000	2500000	594839	10	60589	224138	6700000	23795522	47	0.837066	10.7832	0.3426	0.190943	0.512982	0.004651	-0.837066	16.3825	11.0119	5.53733	64		1	13.415	14.7268	15.3113	0.592222	0.976228	0.606643	2	0	0	0	0	0	0
2015	230000	黑龙江省	231000	牡丹江市	牡丹江市2019	31000000	17.2501	129.633	44.5517	32811	8300000	56.9	21.39	251	700000	2100000	587884	7	635	211035	6700000	18537091	47	1.3244	10.3986	0.2139	0.250129	0.810989	7.7e-05	-1.3244	15.9257	6.45362	5.52545	64		1	13.4588	14.5399	14.3835	0.601034	0.990754	0.606643	2	0	0	0	0	0	0
2004	310000	上海市	310000	上海市	上海市2008	200000000	19.1375	121.474	31.2304	73124	140000000	53.66	45.52	1386.9	12000000	26000000	24000000	4773	1000000	7800000	240000000	448600000	48	0.402188	11.1999	0.4552	0.189362	1.76419	0.0073618	-0.402188	18.7354	13.8239	7.23483	67	2010	0	16.2665	17.0713	17.9483	0.745964	0.88769	0.840342	1	1	0	1	0	0	0
2005	310000	上海市	310000	上海市	上海市2009	220000000	19.188	121.474	31.2304	78989	150000000	59.36	39.89	1395.9	13000000	30000000	25000000	4561	1100000	8100000	300000000	524300000	48	0.35877	11.2771	0.3989	0.198695	1.97283	0.0070039	-0.35877	18.8292	13.8679	7.24129	67	2010	0	16.3412	17.2132	17.9102	0.764653	0.909931	0.840342	1	1	0	0	1	0	0
2006	310000	上海市	310000	上海市	上海市2010	230000000	19.2536	121.474	31.2304	76074	170000000	57.28	42.05	1406.5	52000000	33000000	29000000	4305	1100000	9700000	340000000	637600000	48	0.292565	11.2395	0.4205	0.192409	1.98964	0.0064788	-0.292565	18.961	13.9218	7.24886	67	2010	1	17.7617	17.3129	18.0947	0.782515	0.931186	0.840342	1	1	1	0	0	0	0
2007	310000	上海市	310000	上海市	上海市2011	250000000	19.3544	121.474	31.2304	82560	190000000	58.05	41.3	1415.8	5300000	39000000	34000000	3267	1300000	4200000	370000000	648200000	48	0.281637	11.3213	0.413	0.203946	1.93777	0.0065643	-0.281637	19.0728	14.0467	7.25545	67	2010	1	15.4845	17.4829	18.1885	0.810255	0.964196	0.840342	1	1	0	0	0	0	0
2008	310000	上海市	310000	上海市	上海市2012	260000000	19.3888	121.474	31.2304	85373	200000000	60.45	38.92	1423.2	6300000	42000000	37000000	3157	1500000	4500000	360000000	658300000	48	0.265932	11.3548	0.3892	0.207317	1.80787	0.0075239	-0.265932	19.1229	14.2332	7.26066	67	2010	1	15.6513	17.5494	18.1792	0.816621	0.971772	0.840342	1	1	0	0	0	1	0
2009	310000	上海市	310000	上海市	上海市2013	270000000	19.4113	121.474	31.2304	150853	220000000	62.24	37.16	1429.6	5100000	45000000	41000000	3160	1700000	4900000	440000000	757800000	48	0.220449	11.9241	0.3716	0.209637	2.0534	0.0077676	-0.220449	19.1909	14.3331	7.26515	67	2010	1	15.4467	17.6285	18.2009	0.818371	0.973854	0.840342	1	1	0	0	0	0	1
2010	310000	上海市	310000	上海市	上海市2014	270000000	19.4076	121.474	31.2304	97370	240000000	64.82	34.66	1435.5	6700000	49000000	46000000	2965	1800000	6000000	480000000	824500000	48	0.129644	11.4863	0.3466	0.208906	2.03311	0.007708	-0.129644	19.278	14.4125	7.26927	67	2010	1	15.7206	17.7121	18.2184	0.814282	0.968989	0.840342	1	1	0	0	0	0	0
2011	310000	上海市	310000	上海市	上海市2015	270000000	19.3983	121.474	31.2304	103796	250000000	67.76	31.81	1440.8	7000000	62000000	55000000	2736	1800000	5300000	530000000	916400000	48	0.0563574	11.5502	0.3181	0.246446	2.125	0.0073474	-0.0563574	19.3419	14.4285	7.27295	67	2010	1	15.7543	17.9413	18.1965	0.802942	0.955494	0.840342	1	1	0	0	0	0	0
2012	310000	上海市	310000	上海市	上海市2016	260000000	19.3911	121.474	31.2304	116562	280000000	69.78	29.83	1446	6400000	69000000	64000000	2552	1900000	5700000	540000000	968900000	48	-0.0655794	11.6662	0.2983	0.245538	1.91582	0.0065701	0.0655794	19.4567	14.4314	7.27656	67	2010	1	15.6655	18.0524	18.247	0.790609	0.940819	0.840342	1	1	0	0	0	0	0
2013	310000	上海市	310000	上海市	上海市2017	270000000	19.4013	121.474	31.2304	125772	300000000	69.84	29.805	1453	6800000	75000000	66000000	2471	1700000	5700000	610000000	1072000000	48	-0.13224	11.7422	0.29805	0.248038	2.01086	0.0055894	0.13224	19.5335	14.3466	7.28139	67	2010	1	15.7339	18.1393	18.323	0.785987	0.935318	0.840342	1	1	0	0	0	0	0
2014	310000	上海市	310000	上海市	上海市2018	270000000	19.4217	121.474	31.2304	134982	330000000	69.9	29.78	1459	8800000	84000000	71000000	2473	1700000	5800000	680000000	1173000000	48	-0.183175	11.8129	0.2978	0.255556	2.06757	0.0052938	0.183175	19.6049	14.3636	7.28551	67	2010	1	15.9846	18.2405	18.3935	0.785791	0.935085	0.840342	1	1	0	0	0	0	0
2015	310000	上海市	310000	上海市	上海市2019	280000000	19.4524	121.474	31.2304	157279	380000000	72.73	26.99	1466	8900000	82000000	72000000	2380	1900000	5800000	740000000	1290000000	48	-0.307338	11.9658	0.2699	0.214364	1.93478	0.0049921	0.307338	19.7598	14.4599	7.29029	67	2010	1	16.0016	18.2197	18.4501	0.795939	0.947161	0.840342	1	1	0	0	0	0	0
2004	320000	江苏省	320100	南京市	南京市2008	64000000	17.9785	118.797	32.0603	60808	38000000	49.99	47.55	617.4	1100000	4000000	3900000	413	237203	808952	72000000	119600000	49	0.532052	11.0155	0.4755	0.107196	1.89979	0.0062835	-0.532052	17.4465	12.3767	6.42552	68	2010	0	13.9175	15.2134	16.7031	0.673231	0.894008	0.753049	1	1	0	1	0	0	0
2005	320000	江苏省	320100	南京市	南京市2009	68000000	18.0279	118.797	32.0603	67455	42000000	51.31	45.64	627.1	1400000	4600000	4300000	545	239199	872602	91000000	144500000	49	0.467511	11.1192	0.4564	0.10904	2.14269	0.0056545	-0.467511	17.5604	12.3851	6.44111	68	2010	0	14.1669	15.3443	16.776	0.68519	0.909888	0.753049	1	1	0	0	1	0	0
2006	320000	江苏省	320100	南京市	南京市2010	76000000	18.1467	118.797	32.0603	64037	51000000	51.85	45.37	631.1	1500000	5400000	5200000	586	281601	917974	100000000	168500000	49	0.393357	11.0672	0.4537	0.105675	2.02408	0.0054886	-0.393357	17.7533	12.5482	6.44746	68	2010	1	14.2058	15.5059	16.963	0.718471	0.954084	0.753049	1	1	1	0	0	0	0
2007	320000	江苏省	320100	南京市	南京市2011	84000000	18.2467	118.797	32.0603	76263	61000000	52.4	44.92	634.4	2500000	6700000	6400000	460	356588	971671	110000000	189700000	49	0.312925	11.242	0.4492	0.108405	1.81141	0.0058024	-0.312925	17.9338	12.7843	6.45268	68	2010	1	14.7212	15.7119	17.1335	0.732344	0.972506	0.753049	1	1	0	0	0	0	0
2008	320000	江苏省	320100	南京市	南京市2012	87000000	18.2808	118.797	32.0603	88525	72000000	53.4	44.03	637.4	2100000	7700000	7300000	461	413031	1100000	120000000	213800000	49	0.188447	11.391	0.4403	0.106873	1.70996	0.0057353	-0.188447	18.0924	12.9313	6.4574	68	2010	1	14.5334	15.8563	17.2721	0.732092	0.972171	0.753049	1	1	0	0	0	1	0
2009	320000	江苏省	320100	南京市	南京市2013	89000000	18.3035	118.797	32.0603	124600	80000000	54.38	43.07	640.8	2200000	8500000	8300000	469	403262	1200000	140000000	238800000	49	0.104483	11.7329	0.4307	0.106207	1.72135	0.0050334	-0.104483	18.199	12.9073	6.46272	68	2010	1	14.581	15.9566	17.3567	0.731951	0.971984	0.753049	1	1	0	0	0	0	1
2010	320000	江苏省	320100	南京市	南京市2014	89000000	18.2992	118.797	32.0603	107545	88000000	56.49	41.08	645.9	2300000	9200000	9000000	450	329070	1200000	160000000	266700000	49	0.00404527	11.5857	0.4108	0.104436	1.77179	0.0037306	-0.00404527	18.2952	12.704	6.47064	68	2010	1	14.6353	16.036	17.4056	0.727248	0.965738	0.753049	1	1	0	0	0	0	0
2011	320000	江苏省	320100	南京市	南京市2015	88000000	18.2905	118.797	32.0603	118171	97000000	57.32	40.29	651.1	2400000	10000000	10000000	419	333459	1200000	180000000	304200000	49	-0.101833	11.6799	0.4029	0.10756	1.87411	0.0034304	0.101833	18.3924	12.7173	6.47866	68	2010	1	14.6993	16.1627	17.4833	0.717076	0.952231	0.753049	1	1	0	0	0	0	0
2012	320000	江苏省	320100	南京市	南京市2016	87000000	18.2826	118.797	32.0603	127264	110000000	58.39	39.2	658	3700000	12000000	11000000	402	347937	1300000	220000000	350500000	49	-0.187138	11.754	0.392	0.111762	2.06429	0.0033127	0.187138	18.4698	12.7598	6.4892	68	2010	1	15.1346	16.2784	17.5333	0.705754	0.937196	0.753049	1	1	0	0	0	0	0
2013	320000	江苏省	320100	南京市	南京市2017	88000000	18.2937	118.797	32.0603	140075	120000000	59.715	38.015	672	4600000	14000000	13000000	361	367273	1400000	250000000	395600000	49	-0.285276	11.8499	0.38015	0.115585	2.098	0.003135	0.285276	18.579	12.8139	6.51026	68	2010	1	15.335	16.4212	17.6118	0.698462	0.927513	0.753049	1	1	0	0	0	0	0
2014	320000	江苏省	320100	南京市	南京市2018	90000000	18.3142	118.797	32.0603	152886	130000000	61.04	36.83	689	4500000	15000000	15000000	377	385339	1400000	280000000	448800000	49	-0.354907	11.9375	0.3683	0.119553	2.2154	0.0030057	0.354907	18.6691	12.8619	6.53524	68	2010	1	15.324	16.5451	17.6703	0.697693	0.926492	0.753049	1	1	0	0	0	0	0
2015	320000	江苏省	320100	南京市	南京市2019	93000000	18.3448	118.797	32.0603	165681	140000000	62.02	35.93	703	5400000	17000000	16000000	372	410058	1500000	340000000	516000000	49	-0.4146	12.0178	0.3593	0.118172	2.39369	0.0029225	0.4146	18.7594	12.9241	6.55536	68	2010	1	15.4963	16.6238	17.7358	0.703636	0.934384	0.753049	1	1	0	0	0	0	0
2004	320000	江苏省	320200	无锡市	无锡市2008	64000000	17.9668	120.312	31.4912	95460	44000000	40.95	57.61	461.2	957974	3400000	3700000	820	316651	721292	37000000	90582735	50	0.362683	11.4665	0.5761	0.0767017	0.842871	0.0071649	-0.362683	17.6041	12.6656	6.13383	69	2010	0	13.7726	15.0363	17.0526	0.620273	0.811188	0.764647	1	1	0	1	0	0	0
2005	320000	江苏省	320200	无锡市	无锡市2009	67000000	18.0167	120.312	31.4912	107365	50000000	41.3	56.82	464.9	1200000	4100000	4200000	1010	320308	763207	53000000	113100000	50	0.290792	11.584	0.5682	0.0812574	1.05443	0.0064168	-0.290792	17.7259	12.677	6.14182	69	2010	0	13.9727	15.2157	17.1606	0.627282	0.820355	0.764647	1	1	0	0	1	0	0
2006	320000	江苏省	320200	无锡市	无锡市2010	85000000	18.2569	120.312	31.4912	92166	58000000	42.8	55.39	466.1	1300000	4900000	5100000	1029	330007	826408	62000000	132100000	50	0.38209	11.4314	0.5539	0.084353	1.0634	0.0056964	-0.38209	17.8748	12.7069	6.1444	69	2010	1	14.0967	15.402	17.284	0.725867	0.949284	0.764647	1	1	1	0	0	0	0
2007	320000	江苏省	320200	无锡市	无锡市2011	94000000	18.3576	120.312	31.4912	107437	69000000	44.03	54.19	467.3	1500000	5900000	6200000	864	350480	884034	69000000	152600000	50	0.31089	11.5847	0.5419	0.0861422	1.00048	0.0050941	-0.31089	18.0467	12.7671	6.14697	69	2010	1	14.2357	15.595	17.4341	0.742443	0.970962	0.764647	1	1	0	0	0	0	0
2008	320000	江苏省	320200	无锡市	无锡市2012	97000000	18.3919	120.312	31.4912	117357	76000000	45.17	53.01	469	1400000	6500000	6600000	864	400953	975009	75000000	166300000	50	0.249837	11.673	0.5301	0.085703	0.986639	0.0052979	-0.249837	18.142	12.9016	6.1506	69	2010	1	14.1591	15.6852	17.5073	0.744964	0.974258	0.764647	1	1	0	0	0	1	0
2009	320000	江苏省	320200	无锡市	无锡市2013	99000000	18.4146	120.312	31.4912	170978	81000000	46.02	52.14	471.2	1400000	7100000	7100000	854	333886	1000000	81000000	179000000	50	0.208332	12.0493	0.5214	0.0881632	1.0047	0.0041373	-0.208332	18.2063	12.7186	6.15528	69	2010	1	14.1801	15.7777	17.555	0.745832	0.975394	0.764647	1	1	0	0	0	0	1
2010	320000	江苏省	320200	无锡市	无锡市2014	99000000	18.4106	120.312	31.4912	126389	82000000	48.4	49.92	474.7	1500000	7500000	7700000	799	290438	966620	87000000	186800000	50	0.187682	11.7471	0.4992	0.0911674	1.05659	0.0035396	-0.187682	18.2229	12.5791	6.16268	69	2010	1	14.2408	15.8278	17.5281	0.744453	0.973591	0.764647	1	1	0	0	0	0	0
2011	320000	江苏省	320200	无锡市	无锡市2015	98000000	18.4015	120.312	31.4912	130938	85000000	49.11	49.28	479	1600000	8200000	8300000	763	320219	945682	93000000	198100000	50	0.141185	11.7825	0.4928	0.0964821	1.09556	0.0037592	-0.141185	18.2603	12.6768	6.1717	69	2010	1	14.3041	15.9219	17.5527	0.739603	0.967247	0.764647	1	1	0	0	0	0	0
2012	320000	江苏省	320200	无锡市	无锡市2016	97000000	18.3941	120.312	31.4912	141258	92000000	51.34	47.2	484	2700000	8700000	8800000	732	341273	983853	100000000	217500000	50	0.0556673	11.8583	0.472	0.0941757	1.12735	0.0037055	-0.0556673	18.3384	12.7404	6.18208	69	2010	1	14.8088	15.9758	17.5876	0.734382	0.96042	0.764647	1	1	0	0	0	0	0
2013	320000	江苏省	320200	无锡市	无锡市2017	98000000	18.4045	120.312	31.4912	157764	110000000	51.24	47.485	490	3000000	9900000	9300000	721	367545	1100000	110000000	239900000	50	-0.0661139	11.9689	0.47485	0.0939575	1.05581	0.0034965	0.0661139	18.4706	12.8146	6.19441	69	2010	1	14.9074	16.1057	17.7258	0.727226	0.951062	0.764647	1	1	0	0	0	0	0
2014	320000	江苏省	320200	无锡市	无锡市2018	100000000	18.4247	120.312	31.4912	174270	110000000	51.14	47.77	495	3300000	11000000	10000000	753	369133	1100000	120000000	259700000	50	-0.130418	12.0684	0.4777	0.0923134	1.04659	0.0032271	0.130418	18.5551	12.8189	6.20456	69	2010	1	15.0185	16.1725	17.8163	0.727793	0.951802	0.764647	1	1	0	0	0	0	0
2015	320000	江苏省	320200	无锡市	无锡市2019	100000000	18.4551	120.312	31.4912	180044	120000000	51.48	47.48	500	4000000	11000000	10000000	729	361977	1000000	140000000	281200000	50	-0.13551	12.101	0.4748	0.0942896	1.14383	0.0030541	0.13551	18.5906	12.7993	6.21461	69	2010	1	15.1892	16.2292	17.8457	0.734423	0.960473	0.764647	1	1	0	0	0	0	0
2004	320000	江苏省	320300	徐州市	徐州市2008	54000000	17.8	117.284	34.2058	21367	20000000	36.64	52.89	945.6	488024	2000000	1300000	101	58251	285723	8000000	32143008	51	0.985098	9.96965	0.5289	0.0991583	0.396829	0.0029019	-0.985098	16.8149	10.9725	6.85182	70	2018	0	13.0981	14.5039	16.178	0.675437	0.897482	0.75259	1
2005	320000	江苏省	320300	徐州市	徐州市2009	56000000	17.8491	117.284	34.2058	25100	24000000	37.29	52.26	952.2	591750	2600000	1600000	101	69781	411905	11000000	40535868	51	0.859666	10.1307	0.5226	0.10733	0.473845	0.0029195	-0.859666	16.9895	11.1531	6.85878	70	2018	0	13.2908	14.7576	16.3405	0.674472	0.896201	0.75259	1
2006	320000	江苏省	320300	徐州市	徐州市2010	66000000	18.0026	117.284	34.2058	34084	29000000	39.71	50.67	965.2	701049	3300000	2200000	108	101330	442652	14000000	50545023	51	0.805354	10.4366	0.5067	0.110709	0.488231	0.0034441	-0.805354	17.1972	11.5261	6.87234	70	2018	0	13.4603	14.9964	16.5174	0.71994	0.956616	0.75259	1
2007	320000	江苏省	320300	徐州市	徐州市2011	73000000	18.1017	117.284	34.2058	41407	36000000	40.55	50.03	974.8	768316	4500000	3200000	104	146569	491997	17000000	62041056	51	0.716228	10.6312	0.5003	0.127896	0.488461	0.0041268	-0.716228	17.3855	11.8953	6.88223	70	2018	0	13.552	15.329	16.693	0.729781	0.969692	0.75259	1
2008	320000	江苏省	320300	徐州市	徐州市2012	75000000	18.1356	117.284	34.2058	46877	40000000	41.47	49.01	983.6	960000	5300000	3700000	104	170021	539106	20000000	71323474	51	0.627096	10.7553	0.4901	0.131965	0.509695	0.004233	-0.627096	17.5085	12.0437	6.89122	70	2018	0	13.7747	15.4833	16.7954	0.730218	0.970273	0.75259	1
2009	320000	江苏省	320300	徐州市	徐州市2013	77000000	18.1582	117.284	34.2058	44050	44000000	42.5	47.75	998.7	1000000	6000000	4200000	104	150047	588980	24000000	79965223	51	0.550367	10.6931	0.4775	0.134273	0.532213	0.0033826	-0.550367	17.6078	11.9187	6.90645	70	2018	0	13.8451	15.5999	16.8686	0.730025	0.970017	0.75259	1
2010	320000	江苏省	320300	徐州市	徐州市2014	77000000	18.1537	117.284	34.2058	57655	50000000	45.21	45.25	1015.2	1100000	6600000	4700000	103	165786	581325	27000000	90114808	51	0.433375	10.9622	0.4525	0.13333	0.548921	0.0033398	-0.433375	17.7203	12.0185	6.92284	70	2018	0	13.8925	15.7054	16.9273	0.723684	0.96159	0.75259	1
2011	320000	江苏省	320300	徐州市	徐州市2015	76000000	18.1454	117.284	34.2058	61511	53000000	46.24	44.27	1026.1	1200000	7500000	5300000	94	142788	568207	31000000	98663092	51	0.35586	11.027	0.4427	0.141443	0.577062	0.002684	-0.35586	17.7895	11.8691	6.93352	70	2018	0	13.9639	15.8337	16.9747	0.713859	0.948536	0.75259	1
2012	320000	江苏省	320300	徐州市	徐州市2016	75000000	18.1369	117.284	34.2058	66845	58000000	47.38	43.28	1035	2200000	8000000	5200000	92	150574	607779	36000000	110500000	51	0.259451	11.1102	0.4328	0.137383	0.623259	0.0025923	-0.259451	17.8774	11.9222	6.94216	70	2018	0	14.622	15.8924	17.0399	0.70385	0.935237	0.75259	1
2013	320000	江苏省	320300	徐州市	徐州市2017	76000000	18.1488	117.284	34.2058	71880	66000000	48.205	42.455	1040	2700000	8300000	5000000	89	165991	631665	42000000	124600000	51	0.142758	11.1828	0.42455	0.125241	0.631733	0.0025128	-0.142758	18.0061	12.0197	6.94698	70	2018	0	14.805	15.9285	17.1493	0.700744	0.93111	0.75259	1
2014	320000	江苏省	320300	徐州市	徐州市2018	78000000	18.1694	117.284	34.2058	76915	68000000	49.03	41.63	1042	2900000	8800000	5300000	90	189848	675499	49000000	134600000	51	0.14094	11.2505	0.4163	0.130397	0.72721	0.0028104	-0.14094	18.0284	12.154	6.9489	70	2018	1	14.8802	15.9912	17.1521	0.706075	0.938193	0.75259	1
2015	320000	江苏省	320300	徐州市	徐州市2019	80000000	18.1999	117.284	34.2058	81138	72000000	50.1	40.36	1043	3400000	8800000	4700000	68	208997	689407	58000000	147600000	51	0.114543	11.3039	0.4036	0.123369	0.814721	0.0029226	-0.114543	18.0853	12.2501	6.94986	70	2018	1	15.0304	15.9928	17.178	0.716216	0.951668	0.75259	1
2004	320000	江苏省	320400	常州市	常州市2008	34000000	17.3484	119.974	31.8107	61503	22000000	37.98	58.92	357.1	582584	1900000	1900000	479	204002	447780	19000000	45554838	52	0.440852	11.0269	0.5892	0.0847684	0.840825	0.0092634	-0.440852	16.9076	12.2259	5.87802	71	2010	0	13.2752	14.4397	16.3786	0.53753	0.766978	0.700841	1	1	0	1	0	0	0
2005	320000	江苏省	320400	常州市	常州市2009	36000000	17.3989	119.974	31.8107	70138	25000000	39.62	56.74	359.3	820336	2200000	2200000	577	258199	475696	25000000	56310906	52	0.356563	11.1582	0.5674	0.0868066	0.997635	0.0102463	-0.356563	17.0423	12.4615	5.88416	71	2010	0	13.6175	14.5983	16.4756	0.544987	0.777619	0.700841	1	1	0	0	1	0	0
2006	320000	江苏省	320400	常州市	常州市2010	51000000	17.7488	119.974	31.8107	67327	30000000	41.43	55.3	360.3	782457	2800000	2900000	590	267000	504759	30000000	67864548	52	0.517195	11.1173	0.553	0.0924303	0.98909	0.0087688	-0.517195	17.2316	12.495	5.88694	71	2010	1	13.5702	14.8503	16.6392	0.673579	0.961101	0.700841	1	1	1	0	0	0	0
2007	320000	江苏省	320400	常州市	常州市2011	57000000	17.8501	119.974	31.8107	77485	36000000	42.4	54.48	361.8	960961	3600000	3500000	447	305238	539640	34000000	78884644	52	0.456347	11.2578	0.5448	0.101037	0.951232	0.0085239	-0.456347	17.3937	12.6288	5.89109	71	2010	1	13.7757	15.1015	16.7864	0.684024	0.976004	0.700841	1	1	0	0	0	0	0
2008	320000	江苏省	320400	常州市	常州市2012	58000000	17.8845	119.974	31.8107	85039	40000000	43.9	52.92	363.8	1000000	3900000	3800000	484	336073	592009	38000000	87752985	52	0.387642	11.3509	0.5292	0.0985469	0.965472	0.0084656	-0.387642	17.4968	12.7251	5.8966	71	2010	1	13.8255	15.1796	16.8604	0.685953	0.978756	0.700841	1	1	0	0	0	1	0
2009	320000	江苏省	320400	常州市	常州市2013	60000000	17.9073	119.974	31.8107	119151	44000000	45.22	51.61	365.3	1100000	4200000	4100000	509	353000	626771	43000000	97240391	52	0.316473	11.6882	0.5161	0.0958282	0.990228	0.0080946	-0.316473	17.5908	12.7742	5.90072	71	2010	1	13.8925	15.2456	16.9293	0.686566	0.979631	0.700841	1	1	0	0	0	0	1
2010	320000	江苏省	320400	常州市	常州市2014	60000000	17.9034	119.974	31.8107	104423	49000000	48.05	49.13	367.3	1200000	4300000	4300000	530	240919	609534	48000000	107700000	52	0.19567	11.5562	0.4913	0.0887271	0.977125	0.0049148	-0.19567	17.7077	12.3922	5.90618	71	2010	1	13.9725	15.2855	16.997	0.68414	0.976169	0.700841	1	1	0	0	0	0	0
2011	320000	江苏省	320400	常州市	常州市2015	59000000	17.894	119.974	31.8107	112221	53000000	49.51	47.71	369.8	1200000	4900000	4700000	515	172065	598187	54000000	117900000	52	0.113295	11.6282	0.4771	0.092038	1.01544	0.003263	-0.113295	17.7807	12.0556	5.91296	71	2010	1	14.0306	15.3952	17.0407	0.679221	0.969151	0.700841	1	1	0	0	0	0	0
2012	320000	江苏省	320400	常州市	常州市2016	59000000	17.887	119.974	31.8107	122721	58000000	50.9	46.46	373	2000000	5100000	4800000	483	250020	624760	60000000	131000000	52	0.0155483	11.7177	0.4646	0.0880018	1.04664	0.0043302	-0.0155483	17.8714	12.4293	5.92158	71	2010	1	14.4833	15.441	17.1049	0.674328	0.962169	0.700841	1	1	0	0	0	0	0
2013	320000	江苏省	320400	常州市	常州市2017	59000000	17.8968	119.974	31.8107	135999	66000000	51.2	46.375	377	2300000	5500000	5200000	466	221608	649622	67000000	147000000	52	-0.111105	11.8204	0.46375	0.0833361	1.00918	0.0033484	0.111105	18.008	12.3087	5.93225	71	2010	1	14.6571	15.5231	17.2395	0.66967	0.955523	0.700841	1	1	0	0	0	0	0
2014	320000	江苏省	320400	常州市	常州市2018	60000000	17.9174	119.974	31.8107	149277	71000000	51.5	46.29	381	2400000	5900000	5600000	464	242189	703604	75000000	160900000	52	-0.153786	11.9136	0.4629	0.084368	1.06853	0.0034352	0.153786	18.0712	12.3975	5.9428	71	2010	1	14.6784	15.5986	17.3009	0.670945	0.957342	0.700841	1	1	0	0	0	0	0
2015	320000	江苏省	320400	常州市	常州市2019	62000000	17.9479	119.974	31.8107	156390	74000000	50.19	47.69	384	2600000	6500000	5900000	430	262812	705029	86000000	176200000	52	-0.171796	11.9601	0.4769	0.0883921	1.16112	0.003551	0.171796	18.1197	12.4792	5.95064	71	2010	1	14.7863	15.6937	17.3793	0.674004	0.961707	0.700841	1	1	0	0	0	0	0
2004	320000	江苏省	320500	苏州市	苏州市2008	140000000	18.7478	120.585	31.2989	106863	67000000	36.36	62.01	625	1500000	6200000	6700000	2836	813262	1400000	63000000	146800000	82	0.727428	11.5793	0.6201	0.0928727	0.940387	0.0121359	-0.727428	18.0204	13.6088	6.43775	102	2010	0	14.2395	15.6439	17.5425	0.672966	0.8063	0.834634	1	1	0	1	0	0	0
2005	320000	江苏省	320500	苏州市	苏州市2009	150000000	18.7971	120.585	31.2989	122565	77000000	39.41	58.75	631.5	1900000	6900000	7500000	3818	822653	1400000	85000000	181000000	82	0.632537	11.7164	0.5875	0.0887287	1.09885	0.0106283	-0.632537	18.1645	13.6203	6.4481	102	2010	0	14.4318	15.7424	17.6326	0.685606	0.821444	0.834634	1	1	0	0	1	0	0
2006	320000	江苏省	320500	苏州市	苏州市2010	190000000	19.0455	120.585	31.2989	93043	92000000	41.38	56.93	635.5	1900000	8300000	9000000	3815	853511	1600000	100000000	215300000	82	0.705112	11.4408	0.5693	0.0894651	1.09798	0.0092482	-0.705112	18.3404	13.6571	6.45441	102	2010	1	14.4493	15.9265	17.7771	0.795299	0.952871	0.834634	1	1	1	0	0	0	0
2007	320000	江苏省	320500	苏州市	苏州市2011	210000000	19.1458	120.585	31.2989	102129	110000000	42.75	55.59	640	2200000	10000000	11000000	3195	901623	1700000	120000000	251800000	82	0.655885	11.534	0.5559	0.0935548	1.10795	0.008413	-0.655885	18.4899	13.712	6.46147	102	2010	1	14.6064	16.1207	17.9028	0.812524	0.973509	0.834634	1	1	0	0	0	0	0
2008	320000	江苏省	320500	苏州市	苏州市2012	210000000	19.1801	120.585	31.2989	114029	120000000	44.24	54.13	645.1	2500000	11000000	12000000	3281	916490	1900000	140000000	285000000	82	0.576111	11.6442	0.5413	0.092699	1.13447	0.00763	-0.576111	18.604	13.7283	6.46941	102	2010	1	14.7398	16.2256	17.9902	0.814361	0.97571	0.834634	1	1	0	0	0	1	0
2009	320000	江苏省	320500	苏州市	苏州市2013	220000000	19.2028	120.585	31.2989	199017	130000000	45.73	52.63	650.8	2700000	12000000	13000000	3292	869805	2100000	150000000	316400000	82	0.518502	12.2012	0.5263	0.0931708	1.1905	0.0066827	-0.518502	18.6843	13.676	6.4782	102	2010	1	14.8198	16.3109	18.0424	0.815225	0.976745	0.834634	1	1	0	0	0	0	1
2010	320000	江苏省	320500	苏州市	苏州市2014	220000000	19.1986	120.585	31.2989	129925	140000000	48.43	50.09	657.5	3000000	13000000	14000000	3225	811978	2000000	170000000	343500000	82	0.458702	11.7747	0.5009	0.0948216	1.2534	0.0059006	-0.458702	18.7399	13.6072	6.48844	102	2010	1	14.9007	16.3842	18.0486	0.812489	0.973467	0.834634	1	1	0	0	0	0	0
2011	320000	江苏省	320500	苏州市	苏州市2015	220000000	19.1894	120.585	31.2989	136702	150000000	49.94	48.57	664	3200000	15000000	16000000	3063	600023	1900000	190000000	373800000	82	0.396874	11.8256	0.4857	0.105292	1.32377	0.0041369	-0.396874	18.7925	13.3047	6.49828	102	2010	1	14.9787	16.5415	18.0704	0.804955	0.96444	0.834634	1	1	0	0	0	0	0
2012	320000	江苏省	320500	苏州市	苏州市2016	210000000	19.182	120.585	31.2989	145556	150000000	51.54	47.03	673	4700000	16000000	17000000	2910	600300	2000000	220000000	414900000	82	0.324626	11.8883	0.4703	0.104498	1.41676	0.0038791	-0.324626	18.8573	13.3052	6.51175	102	2010	1	15.3673	16.5987	18.1029	0.798893	0.957177	0.834634	1	1	0	0	0	0	0
2013	320000	江苏省	320500	苏州市	苏州市2017	220000000	19.1926	120.585	31.2989	159660	170000000	51.175	47.53	685	6200000	18000000	19000000	2853	450392	2100000	240000000	458700000	82	0.22271	11.9808	0.4753	0.102282	1.38495	0.0026005	-0.22271	18.9699	13.0179	6.52942	102	2010	1	15.6336	16.6899	18.2261	0.793488	0.950701	0.834634	1	1	0	0	0	0	0
2014	320000	江苏省	320500	苏州市	苏州市2018	220000000	19.2132	120.585	31.2989	173765	190000000	50.81	48.03	697	5900000	20000000	21000000	2900	452498	2200000	270000000	500800000	82	0.172099	12.0655	0.4803	0.104999	1.42741	0.0024331	-0.172099	19.0411	13.0225	6.54679	102	2010	1	15.5871	16.7873	18.3078	0.793514	0.950732	0.834634	1	1	0	0	0	0	0
2015	320000	江苏省	320500	苏州市	苏州市2019	230000000	19.244	120.585	31.2989	179174	190000000	51.51	47.46	713	6700000	21000000	22000000	2838	461545	2100000	300000000	546600000	82	0.169099	12.0961	0.4746	0.111325	1.56564	0.0023994	-0.169099	19.0749	13.0423	6.56948	102	2010	1	15.7131	16.8796	18.3296	0.800094	0.958616	0.834634	1	1	0	0	0	0	0
2004	320000	江苏省	320600	南通市	南通市2008	41000000	17.5213	120.894	31.9802	32815	25000000	35.06	57.01	765.7	485974	2000000	1600000	999	293710	451465	17000000	47207553	53	0.482896	10.3987	0.5701	0.0781707	0.688498	0.011701	-0.482896	17.0384	12.5903	6.64079	72	2012	0	13.0939	14.4896	16.4765	0.615756	0.871768	0.70633	1
2005	320000	江苏省	320600	南通市	南通市2009	43000000	17.5713	120.894	31.9802	37642	29000000	35.81	55.96	763.2	593035	2400000	2000000	1119	200481	515987	23000000	57598688	53	0.397869	10.5359	0.5596	0.0826603	0.806071	0.0069786	-0.397869	17.1734	12.2085	6.63752	72	2012	0	13.293	14.6804	16.5928	0.621162	0.879422	0.70633	1
2006	320000	江苏省	320600	南通市	南通市2010	52000000	17.7646	120.894	31.9802	47419	35000000	37.25	55.07	762.8	829605	3200000	2900000	1098	206056	529313	28000000	70778119	53	0.40355	10.7668	0.5507	0.0913962	0.820372	0.0059456	-0.40355	17.361	12.2359	6.637	72	2012	0	13.6287	14.9685	16.7644	0.678464	0.960547	0.70633	1
2007	320000	江苏省	320600	南通市	南通市2011	57000000	17.8653	120.894	31.9802	56005	41000000	38.52	54.45	763.9	1200000	4200000	3700000	823	216644	571608	33000000	83584826	53	0.341006	10.9332	0.5445	0.102801	0.805199	0.0053096	-0.341006	17.5242	12.286	6.63844	72	2012	0	13.9564	15.2493	16.9164	0.688452	0.974689	0.70633	1
2008	320000	江苏省	320600	南通市	南通市2012	59000000	17.8995	120.894	31.9802	62506	46000000	40.04	52.96	765	1200000	5100000	4200000	788	220542	628100	38000000	95358302	53	0.264373	11.043	0.5296	0.112534	0.841723	0.0048379	-0.264373	17.6351	12.3038	6.63988	72	2012	1	13.9639	15.4506	16.9995	0.688229	0.974372	0.70633	1
2009	320000	江苏省	320600	南通市	南通市2013	61000000	17.9222	120.894	31.9802	65696	50000000	41.08	52.07	765.9	1200000	5800000	4900000	773	228743	666609	45000000	108300000	53	0.186936	11.0928	0.5207	0.114392	0.894748	0.0045395	-0.186936	17.7353	12.3404	6.64105	72	2012	1	14.0144	15.5672	17.0827	0.687838	0.973819	0.70633	1
2010	320000	江苏省	320600	南通市	南通市2014	61000000	17.9182	120.894	31.9802	77457	57000000	44.24	49.75	767.1	1300000	6500000	5500000	744	230479	645196	51000000	122100000	53	0.067935	11.2575	0.4975	0.114915	0.907599	0.0040773	-0.067935	17.8502	12.3479	6.64262	72	2012	1	14.0701	15.6867	17.1521	0.682151	0.965768	0.70633	1
2011	320000	江苏省	320600	南通市	南通市2015	60000000	17.9091	120.894	31.9802	84236	61000000	45.8	48.43	767.2	1400000	7500000	6300000	712	231559	614753	60000000	137500000	53	-0.0251719	11.3414	0.4843	0.121815	0.975416	0.0037662	0.0251719	17.9343	12.3526	6.64275	72	2012	1	14.1156	15.829	17.2092	0.672502	0.952107	0.70633	1
2012	320000	江苏省	320600	南通市	南通市2016	60000000	17.9017	120.894	31.9802	92702	68000000	47.74	46.84	767	2300000	7500000	5900000	691	238724	649165	68000000	152700000	53	-0.128679	11.4372	0.4684	0.110697	1.00994	0.0035271	0.128679	18.0303	12.3831	6.64249	72	2012	1	14.6264	15.8294	17.2719	0.666452	0.943542	0.70633	1
2013	320000	江苏省	320600	南通市	南通市2017	60000000	17.9121	120.894	31.9802	104011	77000000	48.085	46.845	766	2900000	8100000	5900000	620	242266	682113	78000000	173600000	53	-0.251693	11.5523	0.46845	0.104734	1.01278	0.0031322	0.251693	18.1638	12.3978	6.64118	72	2012	1	14.8802	15.9075	17.4055	0.660082	0.934523	0.70633	1
2014	320000	江苏省	320600	南通市	南通市2018	61000000	17.9326	120.894	31.9802	115320	84000000	48.43	46.85	763	2900000	8800000	6100000	627	258140	730930	88000000	191200000	53	-0.316896	11.6555	0.4685	0.104092	1.04565	0.0030632	0.316896	18.2495	12.4613	6.63726	72	2012	1	14.8871	15.9871	17.4913	0.660042	0.934467	0.70633	1
2015	320000	江苏省	320600	南通市	南通市2019	63000000	17.9632	120.894	31.9802	128294	94000000	46.39	49.05	761	3500000	9700000	6200000	519	266528	744740	100000000	216500000	53	-0.393816	11.7621	0.4905	0.10366	1.08834	0.0028405	0.393816	18.357	12.4932	6.63463	72	2012	1	15.0796	16.0904	17.6447	0.660297	0.934829	0.70633	1
2004	320000	江苏省	320700	连云港市	连云港市2008	25000000	17.0258	119.222	34.5967	15458	7500000	36.3	47.34	485.5	258822	1100000	662115	142	93528	199877	4900000	14700843	164	1.19528	9.64595	0.4734	0.141887	0.653897	0.0124687	-1.19528	15.8305	11.446	6.18518	187	2011	0	12.4639	13.8778	15.0827	0.592343	0.956764	0.619111	1
2005	320000	江苏省	320700	连云港市	连云港市2009	26000000	17.0788	119.222	34.5967	19229	9400000	37.3	46.29	489.4	621630	1400000	902133	140	103992	220591	6800000	19520397	164	1.02137	9.86423	0.4629	0.149084	0.726529	0.0110497	-1.02137	16.0574	11.5521	6.19318	187	2011	0	13.3401	14.1542	15.2872	0.590587	0.953927	0.619111	1
2006	320000	江苏省	320700	连云港市	连云港市2010	27000000	17.1287	119.222	34.5967	26987	12000000	39.02	45.68	494.2	442675	2000000	1400000	141	110116	242330	9500000	25660086	164	0.833909	10.2032	0.4568	0.169907	0.792971	0.0092278	-0.833909	16.2948	11.6093	6.20294	187	2011	0	13.0006	14.5223	15.5113	0.583681	0.942772	0.619111	1
2007	320000	江苏省	320700	连云港市	连云港市2011	30000000	17.229	119.222	34.5967	32119	14000000	39.14	46.39	501.5	533398	2700000	1800000	124	60986	268538	10000000	29660054	164	0.766937	10.3772	0.4639	0.194704	0.716885	0.0043237	-0.766937	16.4621	11.0184	6.2176	187	2011	1	13.187	14.8258	15.694	0.595675	0.962146	0.619111	1
2008	320000	江苏省	320700	连云港市	连云港市2012	31000000	17.2631	119.222	34.5967	36470	16000000	39.6	45.91	508.1	590000	3100000	2100000	130	73354	293951	12000000	34209533	164	0.6729	10.5043	0.4591	0.194926	0.746268	0.0045748	-0.6729	16.5902	11.2031	6.23068	187	2011	1	13.2879	14.9551	15.8117	0.596577	0.963603	0.619111	1
2009	320000	江苏省	320700	连云港市	连云港市2013	32000000	17.2858	119.222	34.5967	34335	18000000	40.26	45.22	515.6	640000	3600000	2300000	142	86990	307482	14000000	38550186	164	0.588055	10.4439	0.4522	0.202967	0.765613	0.0048722	-0.588055	16.6977	11.3735	6.24533	187	2011	1	13.3692	15.103	15.9041	0.595105	0.961225	0.619111	1
2010	320000	江苏省	320700	连云港市	连云港市2014	32000000	17.2816	119.222	34.5967	44277	20000000	41.42	45.26	523.4	680000	3800000	2600000	140	95438	302164	15000000	42652241	164	0.487578	10.6982	0.4526	0.191236	0.788109	0.0048547	-0.487578	16.794	11.4662	6.26035	187	2011	1	13.4299	15.1398	16.0013	0.589893	0.952806	0.619111	1
2011	320000	江苏省	320700	连云港市	连云港市2015	32000000	17.2728	119.222	34.5967	48416	22000000	42.53	44.38	528.5	730000	4300000	2900000	136	80108	292505	18000000	47745703	164	0.384298	10.7876	0.4438	0.197127	0.824314	0.0037076	-0.384298	16.8885	11.2911	6.27004	187	2011	1	13.5008	15.2646	16.0761	0.578916	0.935077	0.619111	1
2012	320000	江苏省	320700	连云港市	连云港市2016	31000000	17.265	119.222	34.5967	52987	24000000	43.13	44.18	532	1200000	3700000	2100000	119	55044	307518	20000000	51646448	164	0.281311	10.8778	0.4418	0.157005	0.861329	0.0023162	-0.281311	16.9837	10.9159	6.27664	187	2011	1	13.9553	15.1322	16.1668	0.577641	0.933016	0.619111	1
2013	320000	江苏省	320700	连云港市	连云港市2017	32000000	17.2759	119.222	34.5967	57160	26000000	43.91	43.87	533	1500000	3900000	2100000	96	70902	324370	24000000	58703615	164	0.186924	10.9536	0.4387	0.147921	0.921603	0.0026854	-0.186924	17.089	11.1691	6.27852	187	2011	1	14.1939	15.1779	16.265	0.574888	0.92857	0.619111	1
2014	320000	江苏省	320700	连云港市	连云港市2018	32000000	17.2964	119.222	34.5967	61332	28000000	44.69	43.56	533	1500000	4200000	2300000	79	60345	347822	29000000	65449661	164	0.158888	11.0241	0.4356	0.151375	1.05399	0.0021772	-0.158888	17.1376	11.0078	6.27852	187	2011	1	14.2276	15.2496	16.3065	0.577318	0.932496	0.619111	1
2015	320000	江苏省	320700	连云港市	连云港市2019	33000000	17.327	119.222	34.5967	69523	31000000	45.03	43.43	534	1800000	4700000	2400000	75	61402	356152	35000000	75314828	164	0.0649832	11.1494	0.4343	0.148464	1.10233	0.0019561	-0.0649832	17.262	11.0252	6.2804	187	2011	1	14.3751	15.3546	16.428	0.578262	0.934021	0.619111	1
2004	320000	江苏省	320800	淮安市	淮安市2008	20000000	16.8119	119.015	33.6104	17104	9200000	35	49.49	532.6	219286	1100000	713565	68	45465	166402	4500000	15981292	54	0.781778	9.74713	0.4949	0.124798	0.493256	0.0049643	-0.781778	16.0302	10.7247	6.27777	73		0	12.2981	13.9491	15.3268	0.509824	0.846067	0.60258	1	0	0	0	0	0	0
2005	320000	江苏省	320800	淮安市	淮安市2009	21000000	16.8619	119.015	33.6104	20946	11000000	36.49	48.27	535.5	285569	1500000	964504	92	61418	172488	6600000	20790571	54	0.628931	9.94975	0.4827	0.132179	0.58699	0.0054752	-0.628931	16.233	11.0255	6.2832	73		0	12.5622	14.2094	15.5046	0.508091	0.843192	0.60258	1	0	0	0	0	0	0
2006	320000	江苏省	320800	淮安市	淮安市2010	28000000	17.1585	119.015	33.6104	28861	14000000	39.26	46.62	536.4	294864	21000000	1400000	101	105153	204500	84000000	120800000	54	0.712441	10.2703	0.4662	1.48516	6.07055	0.0075755	-0.712441	16.446	11.5632	6.28488	73		0	12.5943	16.8415	15.6829	0.492679	0.817616	0.60258	1	0	0	0	0	0	0
2007	320000	江苏省	320800	淮安市	淮安市2011	31000000	17.2594	119.015	33.6104	35181	17000000	39.78	46.99	541	392783	3000000	2000000	74	161996	226209	9900000	32646966	54	0.616536	10.4683	0.4699	0.175549	0.586798	0.0095856	-0.616536	16.6428	11.9953	6.29342	73		0	12.881	14.903	15.8876	0.590371	0.979738	0.60258	1	0	0	0	0	0	0
2008	320000	江苏省	320800	淮安市	淮安市2012	32000000	17.2937	119.015	33.6104	39992	19000000	40.8	46.29	545	480000	3400000	2300000	88	212094	240700	12000000	37649282	54	0.522759	10.5965	0.4629	0.176926	0.610743	0.0110413	-0.522759	16.7709	12.2648	6.30079	73		0	13.0815	15.0389	16.0007	0.590699	0.980282	0.60258	1	0	0	0	0	0	0
2009	320000	江苏省	320800	淮安市	淮安市2013	33000000	17.3164	119.015	33.6104	38985	22000000	41.75	45.6	549.9	540000	3900000	2700000	95	130219	302207	14000000	42887098	54	0.430109	10.571	0.456	0.178608	0.637865	0.0060402	-0.430109	16.8863	11.777	6.30974	73		0	13.1993	15.1637	16.101	0.590219	0.979486	0.60258	1	0	0	0	0	0	0
2010	320000	江苏省	320800	淮安市	淮安市2014	33000000	17.3124	119.015	33.6104	50736	25000000	44.08	44.23	556.6	590000	4300000	3100000	107	119867	297084	16000000	49189678	54	0.296018	10.8344	0.4423	0.175799	0.658776	0.0048818	-0.296018	17.0164	11.6941	6.32185	73		0	13.2879	15.278	16.2006	0.586543	0.973386	0.60258	1	0	0	0	0	0	0
2011	320000	江苏省	320800	淮安市	淮安市2015	33000000	17.3032	119.015	33.6104	56460	27000000	45.93	42.86	562.4	640000	5100000	3500000	103	121386	290903	19000000	55835922	54	0.175338	10.9413	0.4286	0.186686	0.679306	0.0044219	-0.175338	17.1279	11.7067	6.33221	73		0	13.3692	15.4496	16.2807	0.579107	0.961045	0.60258	1	0	0	0	0	0	0
2012	320000	江苏省	320800	淮安市	淮安市2016	32000000	17.2959	119.015	33.6104	62446	30000000	47.74	41.61	566	1100000	4800000	3200000	99	116135	307818	23000000	63109265	54	0.0633456	11.0421	0.4161	0.158619	0.755976	0.0038102	-0.0633456	17.2326	11.6625	6.33859	73		0	13.9199	15.3913	16.3558	0.57645	0.956636	0.60258	1	0	0	0	0	0	0
2013	320000	江苏省	320800	淮安市	淮安市2017	33000000	17.3062	119.015	33.6104	67825	33000000	47.95	41.745	564	1500000	4500000	2300000	78	117824	323986	28000000	69981549	54	-0.014546	11.1247	0.41745	0.135875	0.837904	0.0035394	0.014546	17.3207	11.6769	6.33505	73		0	14.1939	15.3247	16.4471	0.578051	0.959292	0.60258	1	0	0	0	0	0	0
2014	320000	江苏省	320800	淮安市	淮安市2018	33000000	17.3267	119.015	33.6104	73204	36000000	48.16	41.88	561	1500000	4900000	2500000	82	118213	351865	33000000	78451511	54	-0.0726598	11.201	0.4188	0.135167	0.917303	0.0032826	0.0726598	17.3994	11.6802	6.32972	73		0	14.2342	15.3981	16.529	0.578338	0.959769	0.60258	1	0	0	0	0	0	0
2015	320000	江苏省	320800	淮安市	淮安市2019	35000000	17.3573	119.015	33.6104	78543	39000000	48.25	41.78	561	1800000	5300000	2600000	75	104854	356808	39000000	87523684	54	-0.114353	11.2714	0.4178	0.136696	0.997623	0.0027087	0.114353	17.4716	11.5603	6.32972	73		0	14.3977	15.4816	16.5989	0.580926	0.964065	0.60258	1	0	0	0	0	0	0
2004	320000	江苏省	320900	盐城市	盐城市2008	34000000	17.3532	120.164	33.3474	19775	16000000	34.28	48.55	810	286966	1500000	903000	150	94394	196745	7200000	26241855	55	0.763107	9.89222	0.4855	0.0958384	0.447254	0.0058876	-0.763107	16.5901	11.4552	6.69703	74	2013	0	12.5671	14.245	15.8676	0.627329	0.923618	0.679208	1
2005	320000	江苏省	320900	盐城市	盐城市2009	36000000	17.4036	120.164	33.3474	23607	19000000	34.58	48.19	812	428667	2100000	1300000	189	104376	319413	10000000	33716434	55	0.634729	10.0693	0.4819	0.107738	0.53915	0.0054448	-0.634729	16.7689	11.5558	6.6995	74	2013	0	12.9684	14.5408	16.0388	0.624344	0.919224	0.679208	1
2006	320000	江苏省	320900	盐城市	盐城市2010	41000000	17.5375	120.164	33.3474	31640	23000000	36.95	47.01	814.2	586901	2900000	1900000	200	130355	350260	13000000	42364472	55	0.572368	10.3622	0.4701	0.125129	0.561738	0.005588	-0.572368	16.9651	11.778	6.70221	74	2013	0	13.2826	14.8867	16.2103	0.650462	0.957677	0.679208	1
2007	320000	江苏省	320900	盐城市	盐城市2011	46000000	17.6384	120.164	33.3474	38222	28000000	37.82	47.13	818.4	872824	4100000	2700000	174	168780	366064	16000000	51509400	55	0.501024	10.5512	0.4713	0.146941	0.562416	0.0060902	-0.501024	17.1374	12.0364	6.70735	74	2013	0	13.6795	15.2197	16.3852	0.659509	0.970996	0.679208	1
2008	320000	江苏省	320900	盐城市	盐城市2012	47000000	17.6727	120.164	33.3474	43172	31000000	38.17	47.21	821.6	830000	4700000	3100000	188	211103	480558	18000000	58943108	55	0.416817	10.673	0.4721	0.151755	0.587002	0.0067661	-0.416817	17.2559	12.2601	6.71125	74	2013	0	13.6292	15.3704	16.5054	0.659753	0.971356	0.679208	1
2009	320000	江苏省	320900	盐城市	盐城市2013	48000000	17.6955	120.164	33.3474	42178	35000000	38.85	47.07	823.1	870000	5600000	3700000	210	154983	469558	22000000	67314385	55	0.331654	10.6497	0.4707	0.159867	0.627177	0.0044593	-0.331654	17.3638	11.9511	6.71308	74	2013	1	13.6762	15.5304	16.6103	0.657933	0.968676	0.679208	1
2010	320000	江苏省	320900	盐城市	盐城市2014	48000000	17.6915	120.164	33.3474	53115	38000000	40.77	46.47	826.2	920000	6000000	4200000	221	104732	467918	26000000	75795388	55	0.229073	10.8802	0.4647	0.157264	0.669509	0.0027305	-0.229073	17.4624	11.5592	6.71684	74	2013	1	13.7321	15.6126	16.6961	0.652145	0.960154	0.679208	1
2011	320000	江苏省	320900	盐城市	盐城市2015	48000000	17.6823	120.164	33.3474	58299	42000000	42.08	45.66	828.3	980000	7500000	4800000	230	79519	453986	30000000	86391195	55	0.126185	10.9734	0.4566	0.177166	0.722967	0.0018877	-0.126185	17.5562	11.2838	6.71938	74	2013	1	13.7953	15.8255	16.7722	0.637467	0.938545	0.679208	1
2012	320000	江苏省	320900	盐城市	盐城市2016	47000000	17.675	120.164	33.3474	63278	46000000	43.53	44.8	829	1700000	7300000	4200000	232	70669	477810	37000000	96562138	55	0.036093	11.0553	0.448	0.159597	0.808403	0.0015443	-0.036093	17.6389	11.1658	6.72022	74	2013	1	14.3694	15.8038	16.836	0.631964	0.930443	0.679208	1
2013	320000	江苏省	320900	盐城市	盐城市2017	48000000	17.6853	120.164	33.3474	69632	51000000	44.34	44.6	828	2200000	7500000	3600000	219	78862	509118	43000000	107500000	55	-0.0586643	11.151	0.446	0.147222	0.840561	0.0015516	0.0586643	17.7439	11.2755	6.71901	74	2013	1	14.613	15.8281	16.9365	0.629547	0.926883	0.679208	1
2014	320000	江苏省	320900	盐城市	盐城市2018	49000000	17.7058	120.164	33.3474	75987	55000000	45.15	44.4	825	2300000	8400000	3800000	220	91313	553825	49000000	119000000	55	-0.114692	11.2383	0.444	0.153102	0.890772	0.0016641	0.114692	17.8205	11.422	6.71538	74	2013	1	14.6441	15.9438	17.0086	0.628342	0.925109	0.679208	1
2015	320000	江苏省	320900	盐城市	盐城市2019	50000000	17.7363	120.164	33.3474	79149	57000000	47.54	41.59	823	2800000	8800000	3800000	185	91314	564560	59000000	131900000	55	-0.122573	11.2791	0.4159	0.153897	1.02965	0.0016014	0.122573	17.8589	11.4221	6.71296	74	2013	1	14.8522	15.9874	16.9816	0.63881	0.940521	0.679208	1
2004	320000	江苏省	321000	扬州市	扬州市2008	35000000	17.385	119.413	32.3942	34238	16000000	35.47	57.06	458.3	399258	1300000	1000000	224	172003	270387	8900000	27816605	56	0.813775	10.4411	0.5706	0.0803777	0.565312	0.0109327	-0.813775	16.5713	12.0553	6.12752	75	2013	0	12.8974	14.0503	16.0102	0.638645	0.950397	0.671977	1
2005	320000	江苏省	321000	扬州市	扬州市2009	37000000	17.4351	119.413	32.3942	40418	19000000	36.06	56.13	459.3	569255	1600000	1300000	277	226563	316504	12000000	34715987	56	0.698356	10.6071	0.5613	0.0856534	0.653281	0.0122045	-0.698356	16.7367	12.3308	6.1297	75	2013	0	13.2521	14.2793	16.1592	0.63968	0.951937	0.671977	1
2006	320000	江苏省	321000	扬州市	扬州市2010	39000000	17.4775	119.413	32.3942	49786	22000000	37.62	55.14	459	686195	2000000	1700000	281	257155	338461	15000000	42182684	56	0.557593	10.8155	0.5514	0.0904587	0.666549	0.0115343	-0.557593	16.9199	12.4574	6.12905	75	2013	0	13.4389	14.517	16.3246	0.637138	0.948154	0.671977	1
2007	320000	江苏省	321000	扬州市	扬州市2011	43000000	17.578	119.413	32.3942	58950	26000000	38.7	54.29	459.6	879502	2600000	2200000	222	210264	378326	17000000	49835802	56	0.492779	10.9845	0.5429	0.100511	0.653166	0.0079939	-0.492779	17.0852	12.2561	6.13036	75	2013	0	13.6871	14.7877	16.4744	0.650262	0.967685	0.671977	1
2008	320000	江苏省	321000	扬州市	扬州市2012	45000000	17.6122	119.413	32.3942	65692	29000000	40.01	53	459.2	740000	2800000	2200000	212	213808	404235	20000000	55919630	56	0.417987	11.0928	0.53	0.0970961	0.684064	0.0072892	-0.417987	17.1942	12.2728	6.12949	75	2013	0	13.5144	14.8621	16.5593	0.652803	0.971466	0.671977	1
2009	320000	江苏省	321000	扬州市	扬州市2013	46000000	17.6349	119.413	32.3942	70696	33000000	41.02	52.08	459.1	770000	3200000	2600000	217	195880	426893	23000000	63188317	56	0.337507	11.1662	0.5208	0.0981785	0.720123	0.0060234	-0.337507	17.2974	12.1853	6.12927	75	2013	1	13.5541	14.9764	16.645	0.652342	0.970781	0.671977	1
2010	320000	江苏省	321000	扬州市	扬州市2014	45000000	17.6308	119.413	32.3942	82654	37000000	42.86	51	460.6	830000	3700000	3000000	209	138776	417571	27000000	72402380	56	0.204901	11.3224	0.51	0.0994419	0.738908	0.0037528	-0.204901	17.4259	11.8406	6.13253	75	2013	1	13.6292	15.1177	16.7525	0.644454	0.959042	0.671977	1
2011	320000	江苏省	321000	扬州市	扬州市2015	45000000	17.6218	119.413	32.3942	89647	40000000	43.89	50.09	461.2	880000	4400000	3400000	199	84841	405147	31000000	80381915	56	0.113222	11.4037	0.5009	0.110231	0.770697	0.0021121	-0.113222	17.5086	11.3485	6.13383	75	2013	1	13.6877	15.3034	16.8172	0.631438	0.939672	0.671977	1
2012	320000	江苏省	321000	扬州市	扬州市2016	45000000	17.6142	119.413	32.3942	99151	44000000	44.96	49.39	461	1500000	4800000	3500000	189	120392	422884	35000000	89931156	56	0.00335956	11.5044	0.4939	0.107649	0.788454	0.0027058	-0.00335956	17.6109	11.6985	6.1334	75	2013	1	14.2008	15.382	16.9054	0.619676	0.922169	0.671977	1
2013	320000	江苏省	321000	扬州市	扬州市2017	45000000	17.6249	119.413	32.3942	110048	51000000	45.985	48.69	461	1900000	5100000	3200000	178	120813	441921	40000000	101500000	56	-0.115574	11.6087	0.4869	0.100227	0.791277	0.0023853	0.115574	17.7404	11.702	6.1334	75	2013	1	14.4307	15.4401	17.0207	0.614583	0.914589	0.671977	1
2014	320000	江苏省	321000	扬州市	扬州市2018	46000000	17.6454	119.413	32.3942	120944	55000000	47.01	47.99	459	1800000	5600000	3400000	173	122044	458482	46000000	112500000	56	-0.171284	11.7031	0.4799	0.103068	0.847121	0.0022327	0.171284	17.8167	11.7121	6.12905	75	2013	1	14.4088	15.5443	17.0825	0.614308	0.914179	0.671977	1
2015	320000	江苏省	321000	扬州市	扬州市2019	47000000	17.6759	119.413	32.3942	128856	59000000	47.51	47.49	458	1900000	6100000	3300000	148	138756	469212	54000000	124200000	56	-0.208609	11.7665	0.4749	0.104607	0.918778	0.0023719	0.208609	17.8845	11.8405	6.12687	75	2013	1	14.4307	15.627	17.1399	0.619923	0.922535	0.671977	1
2004	320000	江苏省	321100	镇江市	镇江市2008	29000000	17.1946	119.426	32.1878	52391	14000000	36.48	59.89	269	339180	965740	856600	307	120175	191989	9200000	25818045	57	0.734261	10.8665	0.5989	0.0685829	0.654042	0.0085343	-0.734261	16.4604	11.6967	5.59471	76	2011	0	12.7343	13.7806	15.9477	0.592562	0.917322	0.645969	1
2005	320000	江苏省	321100	镇江市	镇江市2009	31000000	17.2429	119.426	32.1878	62084	17000000	37.32	58.2	269.3	370800	1200000	1000000	393	144081	211643	13000000	32605559	57	0.610768	11.0363	0.582	0.0725536	0.769488	0.0086169	-0.610768	16.6322	11.8781	5.59583	76	2011	0	12.8234	14.0087	16.0909	0.593299	0.918462	0.645969	1
2006	320000	江苏省	321100	镇江市	镇江市2010	34000000	17.3488	119.426	32.1878	63280	20000000	39.52	56.38	270.3	432171	1600000	1400000	407	161462	229564	16000000	39368890	57	0.543794	11.0553	0.5638	0.0800283	0.786531	0.0081233	-0.543794	16.805	11.992	5.59953	76	2011	0	12.9766	14.2797	16.232	0.613781	0.950171	0.645969	1
2007	320000	江苏省	321100	镇江市	镇江市2011	38000000	17.448	119.426	32.1878	73981	23000000	40.59	55.05	271.3	453674	2000000	1800000	318	180756	239882	18000000	45785898	57	0.492039	11.2116	0.5505	0.0877808	0.773291	0.00782	-0.492039	16.956	12.1049	5.60323	76	2011	1	13.0251	14.5231	16.359	0.626716	0.970195	0.645969	1
2008	320000	江苏省	321100	镇江市	镇江市2012	39000000	17.4819	119.426	32.1878	83650	26000000	41.63	53.97	271.6	600000	2400000	2200000	319	221410	245996	21000000	52696263	57	0.396664	11.3344	0.5397	0.0894326	0.788198	0.0084173	-0.396664	17.0852	12.3078	5.60433	76	2011	1	13.3047	14.671	16.4685	0.626988	0.970616	0.645969	1
2009	320000	江苏省	321100	镇江市	镇江市2013	40000000	17.5045	119.426	32.1878	107621	29000000	42.66	52.93	271.6	600000	2900000	2500000	329	309678	305249	24000000	59647388	57	0.31229	11.5864	0.5293	0.0977791	0.807704	0.010579	-0.31229	17.1922	12.6433	5.60433	76	2011	1	13.3047	14.8671	16.556	0.624581	0.966889	0.645969	1
2010	320000	江苏省	321100	镇江市	镇江市2014	40000000	17.5	119.426	32.1878	102652	33000000	46.12	50.15	271.9	620000	3100000	2800000	313	129508	299035	27000000	66370814	57	0.202454	11.5391	0.5015	0.0958806	0.823944	0.0039819	-0.202454	17.2975	11.7715	5.60543	76	2011	1	13.3375	14.9528	16.6074	0.619092	0.958391	0.645969	1
2011	320000	江苏省	321100	镇江市	镇江市2015	39000000	17.4917	119.426	32.1878	110351	35000000	46.9	49.31	271.9	660000	3500000	3000000	288	130516	297486	30000000	72565735	57	0.120118	11.6114	0.4931	0.0995666	0.851567	0.0037264	-0.120118	17.3716	11.7793	5.60543	76	2011	1	13.4	15.0646	16.6645	0.610106	0.944482	0.645969	1
2012	320000	江苏省	321100	镇江市	镇江市2016	39000000	17.4832	119.426	32.1878	120603	38000000	47.62	48.79	272	1100000	3600000	2900000	248	135068	301897	34000000	80979812	57	0.0212042	11.7003	0.4879	0.0946675	0.898409	0.003523	-0.0212042	17.462	11.8135	5.6058	76	2011	1	13.8925	15.1046	16.7443	0.601259	0.930785	0.645969	1
2013	320000	江苏省	321100	镇江市	镇江市2017	40000000	17.4951	119.426	32.1878	123754	40000000	47.7	48.795	271	1400000	3900000	2800000	202	135267	313443	39000000	87396769	57	-0.011882	11.7261	0.48795	0.0964092	0.963508	0.0033729	0.011882	17.507	11.815	5.60212	76	2011	1	14.1303	15.1678	16.7894	0.600647	0.929839	0.645969	1
2014	320000	江苏省	321100	镇江市	镇江市2018	40000000	17.5156	119.426	32.1878	126906	41000000	47.78	48.8	271	1300000	4100000	3000000	203	86774	330268	45000000	93979795	57	-0.00118834	11.7512	0.488	0.100842	1.09891	0.0021426	0.00118834	17.5168	11.3711	5.60212	76	2011	1	14.1007	15.2226	16.7994	0.605567	0.937454	0.645969	1
2015	320000	江苏省	321100	镇江市	镇江市2019	42000000	17.5462	119.426	32.1878	128981	41000000	48.03	48.58	270	1600000	4700000	3100000	176	65957	332298	53000000	104000000	57	0.0105159	11.7674	0.4858	0.112976	1.28049	0.0015982	-0.0105159	17.5356	11.0968	5.59842	76	2011	1	14.2979	15.3551	16.8137	0.610071	0.944427	0.645969	1
2004	320000	江苏省	321200	泰州市	泰州市2008	36000000	17.4085	119.923	32.4558	27843	14000000	34.17	57.99	502.4	344195	1300000	1000000	230	104988	246936	7900000	24862830	58	0.957913	10.2344	0.5799	0.0899605	0.568633	0.0075294	-0.957913	16.4505	11.5616	6.2194	77	2013	0	12.749	14.0422	15.9056	0.63944	0.928956	0.688342	1
2005	320000	江苏省	321200	泰州市	泰州市2009	38000000	17.4573	119.923	32.4558	33166	17000000	35.17	56.78	502.4	391192	1700000	1400000	259	105626	286081	12000000	32145531	58	0.831837	10.4093	0.5678	0.104116	0.698632	0.0063595	-0.831837	16.6255	11.5677	6.2194	77	2013	0	12.877	14.3632	16.0595	0.635169	0.922752	0.688342	1
2006	320000	江苏省	321200	泰州市	泰州市2010	42000000	17.5521	119.923	32.4558	44118	20000000	37.64	54.95	504.3	504150	2200000	1700000	256	136254	305186	15000000	39950084	58	0.716787	10.6946	0.5495	0.105298	0.712975	0.0066507	-0.716787	16.8353	11.8223	6.22317	77	2013	0	13.1306	14.5844	16.2366	0.652956	0.948592	0.688342	1
2007	320000	江苏省	321200	泰州市	泰州市2011	46000000	17.6517	119.923	32.4558	52395	24000000	38.77	54	505.9	469858	2600000	2200000	210	141726	329045	17000000	47273727	58	0.648751	10.8666	0.54	0.108157	0.712183	0.0058501	-0.648751	17.0029	11.8617	6.22634	77	2013	0	13.0602	14.7788	16.3867	0.667889	0.970286	0.688342	1
2008	320000	江苏省	321200	泰州市	泰州市2012	48000000	17.6857	119.923	32.4558	58378	27000000	39.8	53.1	506.7	710000	3000000	2300000	220	145018	354452	20000000	53710498	58	0.573717	10.9747	0.531	0.111376	0.743234	0.0053677	-0.573717	17.112	11.8846	6.22792	77	2013	0	13.473	14.9171	16.479	0.668829	0.971653	0.688342	1
2009	320000	江苏省	321200	泰州市	泰州市2013	49000000	17.7083	119.923	32.4558	59191	30000000	40.8	52.35	507.1	740000	3400000	2500000	220	132259	379358	23000000	60774563	58	0.489275	10.9885	0.5235	0.114341	0.779629	0.0043985	-0.489275	17.219	11.7925	6.22871	77	2013	1	13.5144	15.0504	16.5718	0.66779	0.970142	0.688342	1
2010	320000	江苏省	321200	泰州市	泰州市2014	49000000	17.7039	119.923	32.4558	72706	34000000	43.44	50.36	508.2	750000	3700000	2800000	217	93945	364022	28000000	68997279	58	0.37063	11.1942	0.5036	0.110123	0.816255	0.0027869	-0.37063	17.3333	11.4505	6.23088	77	2013	1	13.5278	15.1271	16.6473	0.662338	0.962222	0.688342	1
2011	320000	江苏省	321200	泰州市	泰州市2015	48000000	17.6954	119.923	32.4558	79479	37000000	44.96	49.11	508.2	790000	4300000	3200000	207	106550	349608	32000000	77951016	58	0.272265	11.2833	0.4911	0.11657	0.875317	0.0028892	-0.272265	17.4232	11.5764	6.23088	77	2013	1	13.5798	15.2739	16.7121	0.651631	0.946667	0.688342	1
2012	320000	江苏省	321200	泰州市	泰州市2016	48000000	17.6872	119.923	32.4558	88330	41000000	47	47.15	508	1400000	4500000	3200000	197	134448	370329	37000000	87230906	58	0.157675	11.3888	0.4715	0.109448	0.891514	0.0032778	-0.157675	17.5295	11.8089	6.23048	77	2013	1	14.1156	15.3172	16.7777	0.642567	0.933499	0.688342	1
2013	320000	江苏省	321200	泰州市	泰州市2017	49000000	17.6987	119.923	32.4558	99159	47000000	46.93	47.4	507	1800000	4800000	3400000	174	170242	399482	42000000	99798201	58	0.0236271	11.5045	0.474	0.100218	0.879719	0.0035882	-0.0236271	17.6751	12.045	6.22851	77	2013	1	14.3751	15.3747	16.9285	0.636431	0.924585	0.688342	1
2014	320000	江苏省	321200	泰州市	泰州市2018	50000000	17.7192	119.923	32.4558	109988	51000000	46.86	47.65	504	1700000	5300000	3600000	170	150731	428378	48000000	110200000	58	-0.0295875	11.6081	0.4765	0.104228	0.936645	0.0029511	0.0295875	17.7488	11.9233	6.22258	77	2013	1	14.3223	15.4877	17.0075	0.635082	0.922626	0.688342	1
2015	320000	江苏省	321200	泰州市	泰州市2019	51000000	17.7498	119.923	32.4558	110731	51000000	45.1	49.21	502	2100000	5900000	3700000	146	146864	428538	55000000	119000000	58	-0.00400407	11.6149	0.4921	0.115769	1.07768	0.0028612	0.00400407	17.7538	11.8973	6.2186	77	2013	1	14.5382	15.5976	17.0447	0.641096	0.931362	0.688342	1
2004	320000	江苏省	321300	宿迁市	宿迁市2008	15000000	16.5338	118.275	33.9632	12289	6600000	32.99	46.61	534.1	138991	986176	465229	31	9458	68257	3200000	11462675	59	0.838758	9.41654	0.4661	0.150547	0.493219	0.0014438	-0.838758	15.6951	9.15462	6.28058	78		0	11.8422	13.8016	14.9317	0.478923	0.948662	0.504841	1	0	0	0	0	0	0
2005	320000	江苏省	321300	宿迁市	宿迁市2009	16000000	16.5857	118.275	33.9632	15381	8300000	34.39	46.3	537.6	210444	1300000	630710	41	11163	154771	4700000	15253423	59	0.657752	9.64095	0.463	0.157297	0.563702	0.0013501	-0.657752	15.928	9.32036	6.28711	78		0	12.257	14.0784	15.1579	0.476374	0.943612	0.504841	1	0	0	0	0	0	0
2006	320000	江苏省	321300	宿迁市	宿迁市2010	17000000	16.6768	118.275	33.9632	22525	11000000	37.39	45.03	543.4	309105	1700000	895744	35	18071	181876	6300000	20008744	59	0.496592	10.0224	0.4503	0.158222	0.587928	0.0016983	-0.496592	16.1802	9.80206	6.29785	78		0	12.6414	14.3365	15.3824	0.483826	0.958372	0.504841	1	0	0	0	0	0	0
2007	320000	江苏省	321300	宿迁市	宿迁市2011	19000000	16.779	118.275	33.9632	27839	13000000	37.6	46.52	550.7	361177	2200000	1200000	36	18971	194153	7600000	24833387	59	0.382633	10.2342	0.4652	0.1675	0.575396	0.0014363	-0.382633	16.3964	9.85067	6.31119	78		0	12.7971	14.6096	15.6311	0.490519	0.971632	0.504841	1	0	0	0	0	0	0
2008	320000	江苏省	321300	宿迁市	宿迁市2012	20000000	16.8136	118.275	33.9632	31722	15000000	38	47.1	557.7	450000	2700000	1600000	48	45194	214616	10000000	30296578	59	0.275434	10.3648	0.471	0.178973	0.658898	0.0029693	-0.275434	16.5381	10.7187	6.32382	78		0	13.017	14.8176	15.7852	0.489353	0.969321	0.504841	1	0	0	0	0	0	0
2009	320000	江苏省	321300	宿迁市	宿迁市2013	21000000	16.8364	118.275	33.9632	29830	17000000	38.43	47.8	566.2	510000	3100000	1900000	63	50895	298534	13000000	35736552	59	0.184041	10.3033	0.478	0.182364	0.751396	0.0029828	-0.184041	16.6524	10.8375	6.33895	78		0	13.1422	14.9507	15.9143	0.488165	0.966968	0.504841	1	0	0	0	0	0	0
2010	320000	江苏省	321300	宿迁市	宿迁市2014	20000000	16.8328	118.275	33.9632	39963	19000000	38.9	48.34	576.4	550000	3500000	2100000	65	66480	300007	15000000	40651547	59	0.0568584	10.5957	0.4834	0.178999	0.768151	0.0034433	-0.0568584	16.776	11.1047	6.3568	78		0	13.2177	15.0556	16.0491	0.482139	0.955031	0.504841	1	0	0	0	0	0	0
2011	320000	江苏省	321300	宿迁市	宿迁市2015	20000000	16.823	118.275	33.9632	43853	21000000	39.35	48.51	583.5	580000	4100000	2400000	67	29839	296878	17000000	45594907	59	-0.0493974	10.6886	0.4851	0.190848	0.798002	0.0014034	0.0493974	16.8724	10.3036	6.36904	78		0	13.2708	15.2162	16.149	0.47137	0.933699	0.504841	1	0	0	0	0	0	0
2012	320000	江苏省	321300	宿迁市	宿迁市2016	20000000	16.8166	118.275	33.9632	48311	24000000	39.81	48.49	589	1100000	4200000	2400000	66	44988	316848	20000000	51212482	59	-0.156404	10.7854	0.4849	0.180582	0.833804	0.0019135	0.156404	16.973	10.7142	6.37843	78		0	13.8738	15.2614	16.2492	0.463738	0.918582	0.504841	1	0	0	0	0	0	0
2013	320000	江苏省	321300	宿迁市	宿迁市2017	20000000	16.8256	118.275	33.9632	52108	26000000	41.18	47.505	591	1400000	4200000	2000000	56	36354	340161	22000000	56390365	59	-0.252178	10.8611	0.47505	0.162439	0.851589	0.0013924	0.252178	17.0778	10.5011	6.38182	78		0	14.1303	15.2604	16.3335	0.462974	0.917069	0.504841	1	0	0	0	0	0	0
2014	320000	江苏省	321300	宿迁市	宿迁市2018	21000000	16.8462	118.275	33.9632	55906	28000000	42.55	46.52	591	1500000	4300000	2100000	49	37684	374002	26000000	61489201	59	-0.283802	10.9314	0.4652	0.15761	0.931978	0.00137	0.283802	17.13	10.537	6.38182	78		0	14.2075	15.2823	16.3647	0.467207	0.925453	0.504841	1	0	0	0	0	0	0
2015	320000	江苏省	321300	宿迁市	宿迁市2019	21000000	16.8767	118.275	33.9632	62840	31000000	46.8	42.73	592	1800000	5100000	2100000	48	44556	384336	31000000	71304214	59	-0.372479	11.0484	0.4273	0.163195	0.995102	0.0014378	0.372479	17.2492	10.7045	6.38351	78		0	14.4033	15.4364	16.3989	0.46853	0.928075	0.504841	1	0	0	0	0	0	0
2004	330000	浙江省	330100	杭州市	杭州市2008	54000000	17.7961	120.21	30.2459	70832	48000000	46.29	49.97	673.6	1300000	4200000	4600000	967	331154	1200000	98000000	157300000	60	0.113315	11.1681	0.4997	0.0877751	2.04643	0.0069262	-0.113315	17.6828	12.7103	6.51264	79	2010	1	14.0941	15.2498	16.989	0.640353	0.888883	0.720402	1	1	0	1	0	0	0
2005	330000	浙江省	330100	杭州市	杭州市2009	56000000	17.8479	120.21	30.2459	63333	51000000	49.33	46.92	680.5	1800000	4900000	5200000	905	401370	1300000	130000000	195600000	60	0.102967	11.0562	0.4692	0.0963918	2.57753	0.0078893	-0.102967	17.7449	12.9026	6.52283	79	2010	1	14.394	15.4056	16.9882	0.655506	0.909917	0.720402	1	1	0	0	1	0	0
2006	330000	浙江省	330100	杭州市	杭州市2010	63000000	17.9516	120.21	30.2459	69828	59000000	48.69	47.81	686.2	2200000	6200000	6700000	919	435627	1300000	150000000	227200000	60	0.050302	11.1538	0.4781	0.103642	2.53459	0.0073225	-0.050302	17.9013	12.9845	6.53117	79	2010	1	14.5944	15.6345	17.1634	0.68014	0.944111	0.720402	1	1	1	0	0	0	0
2007	330000	浙江省	330100	杭州市	杭州市2011	69000000	18.0537	120.21	30.2459	80478	70000000	49.27	47.35	692.4	2400000	7500000	7900000	687	472230	1500000	160000000	254200000	60	-0.0130556	11.2957	0.4735	0.106497	2.33958	0.0067278	0.0130556	18.0667	13.0652	6.54016	79	2010	1	14.6957	15.8271	17.3191	0.697755	0.968563	0.720402	1	1	0	0	0	0	0
2008	330000	浙江省	330100	杭州市	杭州市2012	72000000	18.0882	120.21	30.2459	88962	78000000	50.94	45.79	698.1	2800000	7900000	8600000	693	496061	1600000	170000000	271600000	60	-0.084257	11.396	0.4579	0.100779	2.20659	0.0063581	0.084257	18.1725	13.1145	6.54836	79	2010	1	14.8307	15.8776	17.3914	0.701245	0.973408	0.720402	1	1	0	0	0	1	0
2009	330000	浙江省	330100	杭州市	杭州市2013	73000000	18.1111	120.21	30.2459	118013	83000000	52.93	43.89	703.6	3400000	8600000	9500000	665	527633	1800000	180000000	291200000	60	-0.128503	11.6786	0.4389	0.102563	2.20525	0.0063239	0.128503	18.2396	13.1762	6.55621	79	2010	1	15.0363	15.9623	17.4161	0.702575	0.975255	0.720402	1	1	0	0	0	0	1
2010	330000	浙江省	330100	杭州市	杭州市2014	73000000	18.1074	120.21	30.2459	103813	92000000	55.25	41.77	711.2	2800000	9600000	10000000	631	633460	1700000	200000000	320700000	60	-0.230561	11.5504	0.4177	0.104406	2.21115	0.0068808	0.230561	18.338	13.359	6.56695	79	2010	1	14.8415	16.0785	17.465	0.698009	0.968916	0.720402	1	1	0	0	0	0	0
2011	330000	浙江省	330100	杭州市	杭州市2015	72000000	18.0977	120.21	30.2459	112230	100000000	58.24	38.89	719.7	3000000	12000000	12000000	584	711253	1700000	220000000	354400000	60	-0.327997	11.6283	0.3889	0.119945	2.22834	0.007077	0.327997	18.4257	13.4748	6.57883	79	2010	1	14.8973	16.305	17.4813	0.687043	0.953694	0.720402	1	1	0	0	0	0	0
2012	330000	浙江省	330100	杭州市	杭州市2016	72000000	18.0911	120.21	30.2459	124286	110000000	60.89	36.42	730	4400000	14000000	14000000	511	720915	1900000	250000000	403000000	60	-0.452976	11.7303	0.3642	0.124124	2.25079	0.006372	0.452976	18.5441	13.4883	6.59304	79	2010	1	15.3062	16.4576	17.5341	0.674437	0.936196	0.720402	1	1	0	0	0	0	0
2013	330000	浙江省	330100	杭州市	杭州市2017	73000000	18.1003	120.21	30.2459	135113	130000000	62.395	35.13	745	5100000	15000000	16000000	465	661001	1900000	290000000	450700000	60	-0.551725	11.8139	0.3513	0.122262	2.26714	0.0052446	0.551725	18.6521	13.4015	6.61338	79	2010	1	15.4428	16.5505	17.6059	0.66948	0.929315	0.720402	1	1	0	0	0	0	0
2014	330000	浙江省	330100	杭州市	杭州市2018	74000000	18.1209	120.21	30.2459	140180	140000000	63.9	33.84	764	5100000	17000000	18000000	457	682658	2000000	360000000	537200000	60	-0.600601	11.8507	0.3384	0.127105	2.6558	0.0050533	0.600601	18.7215	13.4337	6.63857	79	2010	1	15.4428	16.6587	17.6379	0.670967	0.931379	0.720402	1	1	0	0	0	0	0
2015	330000	浙江省	330100	杭州市	杭州市2019	76000000	18.1514	120.21	30.2459	152465	150000000	66.17	31.71	785	5200000	20000000	20000000	445	612818	2000000	410000000	613300000	60	-0.699307	11.9347	0.3171	0.127031	2.68246	0.0039863	0.699307	18.8507	13.3258	6.66568	79	2010	1	15.4718	16.7874	17.7022	0.673438	0.934809	0.720402	1	1	0	0	0	0	0
2004	330000	浙江省	330200	宁波市	宁波市2008	75000000	18.1389	121.55	29.8746	69997	40000000	40.36	55.41	566.1	2600000	4400000	3900000	1585	253789	2100000	57000000	109700000	61	0.64357	11.1562	0.5541	0.110848	1.43047	0.0064023	-0.64357	17.4954	12.4443	6.33877	80	2010	1	14.7579	15.2958	16.9049	0.657273	0.84249	0.780155	1	1	0	1	0	0	0
2005	330000	浙江省	330200	宁波市	宁波市2009	79000000	18.1886	121.55	29.8746	60720	43000000	41.2	54.56	569.6	1500000	5100000	4300000	1490	220541	1800000	77000000	133400000	61	0.605072	11.014	0.5456	0.116896	1.78225	0.0050941	-0.605072	17.5835	12.3038	6.34493	80	2010	1	14.2028	15.437	16.9776	0.669123	0.85768	0.780155	1	1	0	0	1	0	0
2006	330000	浙江省	330200	宁波市	宁波市2010	97000000	18.388	121.55	29.8746	69368	52000000	40.15	55.6	572.6	1700000	6000000	5300000	1431	232336	2200000	94000000	161300000	61	0.628353	11.1472	0.556	0.116356	1.8234	0.0045	-0.628353	17.7596	12.3559	6.35019	80	2010	1	14.3578	15.6085	17.1726	0.74492	0.954836	0.780155	1	1	1	0	0	0	0
2007	330000	浙江省	330200	宁波市	宁波市2011	110000000	18.4883	121.55	29.8746	79524	61000000	40.51	55.28	575.2	2400000	7500000	6600000	1019	280929	1100000	110000000	185300000	61	0.568659	11.2838	0.5528	0.123897	1.76208	0.0046364	-0.568659	17.9197	12.5459	6.35472	80	2010	1	14.6827	15.8314	17.3269	0.759128	0.973047	0.780155	1	1	0	0	0	0	0
2008	330000	浙江省	330200	宁波市	宁波市2012	110000000	18.5223	121.55	29.8746	86228	66000000	42.49	53.43	577.1	2300000	8300000	7300000	983	285252	1200000	110000000	198200000	61	0.519869	11.3648	0.5343	0.125861	1.7168	0.0043337	-0.519869	18.0025	12.5611	6.35802	80	2010	1	14.6528	15.9299	17.3757	0.761664	0.976298	0.780155	1	1	0	0	0	1	0
2009	330000	浙江省	330200	宁波市	宁波市2013	110000000	18.5447	121.55	29.8746	122912	71000000	43.64	52.49	578.9	2500000	9400000	7900000	930	327483	1200000	120000000	217700000	61	0.462419	11.7192	0.5249	0.131843	1.75249	0.0045938	-0.462419	18.0822	12.6992	6.36113	80	2010	1	14.7318	16.0561	17.4377	0.761477	0.976058	0.780155	1	1	0	0	0	0	1
2010	330000	浙江省	330200	宁波市	宁波市2014	110000000	18.5402	121.55	29.8746	98362	76000000	44.07	52.3	582	2800000	10000000	8600000	885	402514	1200000	140000000	235300000	61	0.392644	11.4964	0.523	0.131514	1.78845	0.0052891	-0.392644	18.1476	12.9055	6.36647	80	2010	1	14.8487	16.119	17.4994	0.757946	0.971533	0.780155	1	1	0	0	0	0	0
2011	330000	浙江省	330200	宁波市	宁波市2015	110000000	18.5322	121.55	29.8746	102374	80000000	45.24	51.2	585.2	3000000	13000000	10000000	824	423375	1200000	150000000	257000000	61	0.334234	11.5364	0.512	0.156509	1.87002	0.0052898	-0.334234	18.198	12.956	6.37195	80	2010	1	14.9208	16.3434	17.5286	0.74795	0.95872	0.780155	1	1	0	0	0	0	0
2012	330000	浙江省	330200	宁波市	宁波市2016	110000000	18.5241	121.55	29.8746	110656	87000000	45.23	51.29	589	3400000	13000000	11000000	727	451333	1200000	160000000	274100000	61	0.244275	11.6142	0.5129	0.148421	1.81969	0.0051958	-0.244275	18.2799	13.02	6.37843	80	2010	1	15.0274	16.3722	17.6122	0.740317	0.948935	0.780155	1	1	0	0	0	0	0
2013	330000	浙江省	330200	宁波市	宁波市2017	110000000	18.5349	121.55	29.8746	123955	98000000	45.565	51.27	594	3800000	14000000	12000000	661	402995	1200000	170000000	301800000	61	0.130141	11.7277	0.5127	0.143324	1.74001	0.0040946	-0.130141	18.4048	12.9067	6.38688	80	2010	1	15.161	16.4621	17.7367	0.734018	0.940861	0.780155	1	1	0	0	0	0	0
2014	330000	浙江省	330200	宁波市	宁波市2018	110000000	18.5552	121.55	29.8746	132603	110000000	45.9	51.25	600	4200000	16000000	14000000	647	432017	1200000	190000000	336600000	61	0.0626324	11.7951	0.5125	0.148351	1.79993	0.0040205	-0.0626324	18.4926	12.9762	6.39693	80	2010	1	15.2506	16.5844	17.8241	0.731903	0.93815	0.780155	1	1	0	0	0	0	0
2015	330000	浙江省	330200	宁波市	宁波市2019	120000000	18.5862	121.55	29.8746	143157	120000000	49.06	48.25	606	4300000	18000000	15000000	687	236341	1100000	220000000	375700000	61	-0.0155563	11.8717	0.4825	0.147508	1.81679	0.001972	0.0155563	18.6018	12.373	6.40688	80	2010	1	15.2648	16.6879	17.873	0.736372	0.943879	0.780155	1	1	0	0	0	0	0
2004	330000	浙江省	330300	温州市	温州市2008	39000000	17.4861	120.699	27.9943	31555	24000000	43.76	53.08	770.8	1100000	2100000	1800000	302	26175	960137	33000000	63315032	62	0.482469	10.3595	0.5308	0.0864859	1.36332	0.0010797	-0.482469	17.0036	10.1726	6.64743	81		1	13.9144	14.5559	16.3703	0.62891	0.912925	0.688895	1	0	0	0	0	0	0
2005	330000	浙江省	330300	温州市	温州市2009	42000000	17.5436	120.699	27.9943	32588	25000000	44.82	52	775.6	4400000	2500000	2000000	297	23448	993362	45000000	80059001	62	0.498288	10.3917	0.52	0.0995355	1.77525	0.0009278	-0.498288	17.0453	10.0625	6.65364	81		1	15.2962	14.738	16.3913	0.643181	0.933641	0.688895	1	0	0	0	0	0	0
2006	330000	浙江省	330300	温州市	温州市2010	44000000	17.5966	120.699	27.9943	37359	29000000	44.37	52.43	783	1700000	3100000	2300000	306	17574	1100000	55000000	92652797	62	0.405221	10.5284	0.5243	0.106247	1.88602	0.0006008	-0.405221	17.1914	9.77418	6.66313	81		1	14.3623	14.9494	16.5457	0.646872	0.938999	0.688895	1	0	0	0	0	0	0
2007	330000	浙江省	330300	温州市	温州市2011	48000000	17.6966	120.699	27.9943	43132	34000000	45.34	51.51	792.6	1800000	3700000	2700000	206	10215	1100000	64000000	107500000	62	0.349266	10.672	0.5151	0.108364	1.87067	0.0002988	-0.349266	17.3473	9.23161	6.67532	81		1	14.396	15.125	16.6839	0.665692	0.966319	0.688895	1	0	0	0	0	0	0
2008	330000	浙江省	330300	温州市	温州市2012	50000000	17.7306	120.699	27.9943	40103	37000000	46.39	50.5	799.3	2000000	3900000	2900000	182	39836	1200000	68000000	115200000	62	0.31258	10.5992	0.505	0.105687	1.864	0.0010857	-0.31258	17.4181	10.5925	6.68374	81		1	14.5186	15.1708	16.7349	0.669933	0.972475	0.688895	1	0	0	0	0	0	0
2009	330000	浙江省	330300	温州市	温州市2013	51000000	17.7533	120.699	27.9943	49614	40000000	46.78	50.34	803.7	2400000	4400000	3200000	162	50150	1200000	71000000	122300000	62	0.247928	10.812	0.5034	0.109383	1.77137	0.0012525	-0.247928	17.5054	10.8228	6.68923	81		1	14.6784	15.2925	16.819	0.669524	0.971881	0.688895	1	0	0	0	0	0	0
2010	330000	浙江省	330300	温州市	温州市2014	51000000	17.749	120.699	27.9943	47118	43000000	50.09	47.17	810.5	2600000	4900000	3500000	142	53267	1200000	72000000	127600000	62	0.171588	10.7604	0.4717	0.113636	1.67873	0.0012379	-0.171588	17.5774	10.8831	6.69765	81		1	14.7749	15.4027	16.826	0.6654	0.965894	0.688895	1	0	0	0	0	0	0
2011	330000	浙江省	330300	温州市	温州市2015	51000000	17.7403	120.699	27.9943	50790	46000000	53.4	43.8	812.4	2900000	5700000	4000000	114	30123	1200000	75000000	135300000	62	0.0922682	10.8355	0.438	0.123304	1.62993	0.0006523	-0.0922682	17.6481	10.313	6.69999	81		1	14.8733	15.555	16.8225	0.657584	0.954549	0.688895	1	0	0	0	0	0	0
2012	330000	浙江省	330300	温州市	温州市2016	50000000	17.7324	120.699	27.9943	55779	51000000	56.17	41.09	815	3200000	6700000	4400000	99	24330	1200000	80000000	146700000	62	-0.0152826	10.9292	0.4109	0.130695	1.5704	0.0004769	0.0152826	17.7476	10.0995	6.70319	81		1	14.9818	15.7128	16.8582	0.64554	0.937066	0.688895	1	0	0	0	0	0	0
2013	330000	浙江省	330300	温州市	温州市2017	51000000	17.7435	120.699	27.9943	58854	54000000	57.095	40.355	821	3700000	7600000	4700000	77	35822	1100000	86000000	157300000	62	-0.0630914	10.9828	0.40355	0.140737	1.58995	0.000662	0.0630914	17.8066	10.4863	6.71052	81		1	15.1102	15.8458	16.8992	0.641352	0.930986	0.688895	1	0	0	0	0	0	0
2014	330000	浙江省	330300	温州市	温州市2018	52000000	17.7641	120.699	27.9943	65055	60000000	58.02	39.62	827	4100000	8700000	5500000	78	52307	1200000	100000000	179400000	62	-0.14681	11.083	0.3962	0.14554	1.66004	0.0008709	0.14681	17.9109	10.8649	6.7178	81		1	15.2265	15.9836	16.985	0.638282	0.92653	0.688895	1	0	0	0	0	0	0
2015	330000	浙江省	330300	温州市	温州市2019	53000000	17.7946	120.699	27.9943	71225	66000000	55.14	42.57	831	4100000	11000000	5800000	68	75842	1200000	120000000	203400000	62	-0.211464	11.1736	0.4257	0.164112	1.74532	0.0011481	0.211464	18.0061	11.2364	6.72263	81		1	15.2142	16.1989	17.152	0.632608	0.918293	0.688895	1	0	0	0	0	0	0
2004	330000	浙江省	330400	嘉兴市	嘉兴市2008	38000000	17.463	120.755	30.7461	43129	18000000	34.4	59.79	337.9	541409	1400000	1300000	808	135975	562707	16000000	38103920	63	0.748641	10.672	0.5979	0.0748747	0.883515	0.0074905	-0.748641	16.7143	11.8202	5.82275	82	2010	1	13.2019	14.1224	16.2	0.617659	0.88432	0.698456	1	1	0	1	0	0	0
2005	330000	浙江省	330400	嘉兴市	嘉兴市2009	40000000	17.5122	120.755	30.7461	44898	19000000	36.39	58	338.8	646741	1600000	1400000	807	133460	622905	23000000	46444353	63	0.742775	10.7122	0.58	0.0839995	1.18802	0.0069582	-0.742775	16.7694	11.8016	5.82541	82	2010	1	13.3797	14.2925	16.2247	0.629308	0.900999	0.698456	1	1	0	0	1	0	0
2006	330000	浙江省	330400	嘉兴市	嘉兴市2010	46000000	17.6424	120.755	30.7461	52143	23000000	36.24	58.24	340.6	780996	2000000	1800000	813	160994	664372	28000000	55957257	63	0.691342	10.8618	0.5824	0.0865416	1.19713	0.0069991	-0.691342	16.9511	11.9891	5.83071	82	2010	1	13.5683	14.504	16.4105	0.664065	0.950761	0.698456	1	1	1	0	0	0	0
2007	330000	浙江省	330400	嘉兴市	嘉兴市2011	51000000	17.7424	120.755	30.7461	59256	27000000	37.24	57.42	342.3	919860	2400000	2300000	561	172066	740943	32000000	65461712	63	0.639582	10.9896	0.5742	0.0898793	1.20009	0.0064274	-0.639582	17.1028	12.0556	5.83569	82	2010	1	13.732	14.6935	16.548	0.679032	0.972189	0.698456	1	1	0	0	0	0	0
2008	330000	浙江省	330400	嘉兴市	嘉兴市2012	53000000	17.7765	120.755	30.7461	63704	29000000	39.3	55.46	343.8	1100000	2600000	2600000	580	178159	789241	34000000	70437618	63	0.596934	11.062	0.5546	0.0901908	1.18299	0.0061634	-0.596934	17.1795	12.0904	5.84006	82	2010	1	13.9288	14.7737	16.59	0.681854	0.97623	0.698456	1	1	0	0	0	1	0
2009	330000	浙江省	330400	嘉兴市	嘉兴市2013	54000000	17.7991	120.755	30.7461	90973	31000000	40.2	54.86	345.2	1300000	3000000	2800000	581	220676	832749	39000000	78399182	63	0.53437	11.4183	0.5486	0.0963773	1.22631	0.0070108	-0.53437	17.2648	12.3045	5.84412	82	2010	1	14.0931	14.9253	16.6644	0.681114	0.97517	0.698456	1	1	0	0	0	0	1
2010	330000	浙江省	330400	嘉兴市	嘉兴市2014	53000000	17.7949	120.755	30.7461	73458	34000000	41.58	54.1	347	1400000	3300000	3100000	568	249577	810134	44000000	86431722	63	0.467023	11.2045	0.541	0.0998933	1.31037	0.0074443	-0.467023	17.3278	12.4275	5.84932	82	2010	1	14.1662	15.0242	16.7135	0.677206	0.969575	0.698456	1	1	0	0	0	0	0
2011	330000	浙江省	330400	嘉兴市	嘉兴市2015	53000000	17.7862	120.755	30.7461	76850	35000000	43.44	52.61	348.8	1500000	4200000	3500000	551	268427	779187	47000000	92711915	63	0.410246	11.2496	0.5261	0.120567	1.34127	0.0076305	-0.410246	17.3759	12.5003	5.8545	82	2010	1	14.2075	15.2604	16.7337	0.667128	0.955147	0.698456	1	1	0	0	0	0	0
2012	330000	浙江省	330400	嘉兴市	嘉兴市2016	53000000	17.7782	120.755	30.7461	83968	39000000	44.4	52.06	351	1600000	4400000	3900000	527	269240	879175	52000000	101600000	63	0.308904	11.3382	0.5206	0.114495	1.34259	0.0069713	-0.308904	17.4693	12.5034	5.86079	82	2010	1	14.3102	15.3021	16.8165	0.65906	0.943596	0.698456	1	1	0	0	0	0	0
2013	330000	浙江省	330400	嘉兴市	嘉兴市2017	53000000	17.7894	120.755	30.7461	94510	44000000	44.085	52.965	354	1800000	4900000	4400000	529	299452	845536	60000000	115900000	63	0.194111	11.4565	0.52965	0.112932	1.36374	0.006836	-0.194111	17.5953	12.6097	5.8693	82	2010	1	14.3751	15.4143	16.9597	0.651411	0.932644	0.698456	1	1	0	0	0	0	0
2014	330000	浙江省	330400	嘉兴市	嘉兴市2018	54000000	17.8099	120.755	30.7461	103858	49000000	43.77	53.87	358	1900000	5900000	5200000	554	313980	559827	68000000	130400000	63	0.108306	11.5508	0.5387	0.120868	1.38972	0.0064446	-0.108306	17.7016	12.6571	5.88053	82	2010	1	14.4678	15.5885	17.083	0.645124	0.923643	0.698456	1	1	0	0	0	0	0
2015	330000	浙江省	330400	嘉兴市	嘉兴市2019	56000000	17.8404	120.755	30.7461	112751	54000000	43.89	53.87	362	1900000	7700000	5700000	599	412541	578686	80000000	150000000	63	0.0415174	11.6329	0.5387	0.142809	1.49058	0.0076823	-0.0415174	17.7989	12.9301	5.89164	82	2010	1	14.4414	15.8527	17.1803	0.639409	0.91546	0.698456	1	1	0	0	0	0	0
2004	330000	浙江省	330500	湖州市	湖州市2008	20000000	16.8205	120.087	30.8943	40089	10000000	34.66	57.35	258.5	292076	864170	716116	276	80206	243250	7800000	20344062	64	0.668139	10.5989	0.5735	0.0835032	0.749683	0.0077502	-0.668139	16.1524	11.2924	5.5549	83	2013	1	12.5848	13.6695	15.5964	0.526281	0.95852	0.549056	1
2005	330000	浙江省	330500	湖州市	湖州市2009	21000000	16.8715	120.087	30.8943	38865	11000000	36.77	55.04	258.8	394934	1100000	800106	321	81095	252537	12000000	25178848	64	0.656401	10.5679	0.5504	0.0984821	1.04437	0.0073601	-0.656401	16.2151	11.3034	5.55606	83	2013	1	12.8865	13.8972	15.618	0.530189	0.965637	0.549056	1
2006	330000	浙江省	330500	湖州市	湖州市2010	21000000	16.85	120.087	30.8943	45323	13000000	37.07	54.93	259.6	485239	1300000	972655	335	91905	260847	15000000	30758532	64	0.468226	10.7216	0.5493	0.0976554	1.1226	0.0070602	-0.468226	16.3818	11.4285	5.55914	83	2013	1	13.0924	14.0555	15.7827	0.514966	0.937912	0.549056	1
2007	330000	浙江省	330500	湖州市	湖州市2011	23000000	16.9512	120.087	30.8943	52477	15000000	38.56	53.79	260.5	533488	1500000	1200000	247	94038	283046	17000000	36024593	64	0.414395	10.8681	0.5379	0.0998214	1.12639	0.0061865	-0.414395	16.5368	11.4515	5.5626	83	2013	1	13.1872	14.2325	15.9168	0.530401	0.966025	0.549056	1
2008	330000	浙江省	330500	湖州市	湖州市2012	24000000	16.9856	120.087	30.8943	57350	17000000	39.37	53.26	261.2	600000	1700000	1400000	243	102599	312329	19000000	39299475	64	0.358101	10.957	0.5326	0.100647	1.11295	0.0061647	-0.358101	16.6275	11.5386	5.56529	83	2013	1	13.3047	14.3314	15.9975	0.532401	0.969667	0.549056	1
2009	330000	浙江省	330500	湖州市	湖州市2013	24000000	17.0084	120.087	30.8943	68823	18000000	40.17	52.86	261.9	810000	1700000	1500000	251	105860	315944	21000000	44008898	64	0.300746	11.1393	0.5286	0.0928972	1.18982	0.0058708	-0.300746	16.7076	11.5699	5.56796	83	2013	1	13.6048	14.3314	16.0701	0.534306	0.973136	0.549056	1
2010	330000	浙江省	330500	湖州市	湖州市2014	24000000	17.0045	120.087	30.8943	66917	20000000	42.77	51.08	263.1	880000	2200000	1700000	247	98419	308693	23000000	48088347	64	0.215478	11.1112	0.5108	0.114809	1.18863	0.0050316	-0.215478	16.789	11.497	5.57253	83	2013	1	13.6877	14.6245	16.1172	0.526268	0.958497	0.549056	1
2011	330000	浙江省	330500	湖州市	湖州市2015	24000000	16.9952	120.087	30.8943	70894	21000000	44.87	49.26	263.8	1000000	2700000	1900000	220	94188	312966	25000000	52110304	64	0.14265	11.169	0.4926	0.131337	1.20418	0.004519	-0.14265	16.8525	11.453	5.57519	83	2013	1	13.8547	14.8225	16.1444	0.516204	0.940166	0.549056	1
2012	330000	浙江省	330500	湖州市	湖州市2016	24000000	16.9881	120.087	30.8943	77110	23000000	46.29	48.13	264	1200000	2900000	2100000	191	100131	326084	27000000	56929319	64	0.0438702	11.253	0.4813	0.126344	1.19961	0.0043833	-0.0438702	16.9442	11.5142	5.57595	83	2013	1	13.981	14.8754	16.2129	0.508623	0.92636	0.549056	1
2013	330000	浙江省	330500	湖州市	湖州市2017	24000000	16.998	120.087	30.8943	82952	25000000	47.375	47.485	265	1600000	3300000	2400000	174	105320	360328	33000000	65183282	64	-0.0267727	11.326	0.47485	0.131261	1.31933	0.0042534	0.0267727	17.0248	11.5648	5.57973	83	2013	1	14.2729	14.9942	16.28	0.504006	0.917951	0.549056	1
2014	330000	浙江省	330500	湖州市	湖州市2018	25000000	17.0185	120.087	30.8943	90304	27000000	48.46	46.84	267	1900000	4000000	2900000	176	127143	364639	39000000	75265164	64	-0.0998365	11.4109	0.4684	0.146206	1.42385	0.004676	0.0998365	17.1184	11.7531	5.58725	83	2013	1	14.473	15.1956	16.36	0.499	0.908833	0.549056	1
2015	330000	浙江省	330500	湖州市	湖州市2019	25000000	17.0491	120.087	30.8943	102593	31000000	44.63	51.1	267	2000000	4700000	3200000	162	189881	383080	48000000	89950220	64	-0.207482	11.5385	0.511	0.14954	1.54339	0.006082	0.207482	17.2566	12.1542	5.58725	83	2013	1	14.5285	15.3564	16.5852	0.494049	0.899815	0.549056	1
2004	330000	浙江省	330600	绍兴市	绍兴市2008	22000000	16.913	120.58	30.0298	50909	22000000	34.96	59.79	436.8	531420	1400000	1400000	461	84031	417663	25000000	50804484	65	-0.00392574	10.8378	0.5979	0.0648212	1.10722	0.0037802	0.00392574	16.9169	11.3389	6.07948	84	2018	1	13.1833	14.1808	16.4026	0.507399	0.893853	0.567654	1
2005	330000	浙江省	330600	绍兴市	绍兴市2009	23000000	16.9654	120.58	30.0298	54316	24000000	37.47	57.29	437.4	732847	1700000	1600000	452	81117	431476	34000000	61996260	65	-0.0180482	10.9026	0.5729	0.0713605	1.41587	0.0034143	0.0180482	16.9834	11.3036	6.08085	84	2018	1	13.5047	14.3434	16.4264	0.518176	0.912838	0.567654	1
2006	330000	浙江省	330600	绍兴市	绍兴市2010	26000000	17.0606	120.58	30.0298	63770	28000000	38.6	56.05	438.3	769242	2200000	1900000	444	95327	455558	39000000	72831495	65	-0.0853919	11.0631	0.5605	0.0794029	1.40751	0.0034104	0.0853919	17.146	11.4651	6.0829	84	2018	1	13.5532	14.6128	16.5671	0.533841	0.940433	0.567654	1
2007	330000	浙江省	330600	绍兴市	绍兴市2011	28000000	17.1631	120.58	30.0298	75820	33000000	39.78	55.05	439.5	1100000	2500000	2400000	292	80468	498467	45000000	84612683	65	-0.158533	11.2361	0.5505	0.0760232	1.33946	0.002415	0.158533	17.3217	11.2956	6.08564	84	2018	1	13.8889	14.7449	16.7247	0.549801	0.96855	0.567654	1
2008	330000	浙江省	330600	绍兴市	绍兴市2012	29000000	17.1978	120.58	30.0298	82966	37000000	41.24	53.71	440.4	1300000	2800000	2700000	279	95400	538925	49000000	93304944	65	-0.216125	11.3262	0.5371	0.0762739	1.35034	0.0026108	0.216125	17.4139	11.4658	6.08768	84	2018	1	14.0466	14.8405	16.7924	0.551919	0.972281	0.567654	1
2009	330000	浙江省	330600	绍兴市	绍兴市2013	30000000	17.2207	120.58	30.0298	89758	40000000	42.12	53.01	441.3	1400000	3100000	2900000	289	80782	571128	54000000	102300000	65	-0.275466	11.4049	0.5301	0.0786703	1.37319	0.0020362	0.275466	17.4962	11.2995	6.08972	84	2018	1	14.1156	14.9537	16.8615	0.551945	0.972326	0.567654	1
2010	330000	浙江省	330600	绍兴市	绍兴市2014	30000000	17.2172	120.58	30.0298	86136	43000000	43.56	51.89	442.4	1500000	3500000	3200000	286	67130	557053	58000000	109800000	65	-0.351554	11.3637	0.5189	0.0812126	1.36511	0.0015736	0.351554	17.5687	11.1144	6.09221	84	2018	1	14.2473	15.0581	16.9127	0.548143	0.965629	0.567654	1
2011	330000	浙江省	330600	绍兴市	绍兴市2015	30000000	17.2072	120.58	30.0298	90003	45000000	45.1	50.45	443.1	1700000	4200000	3600000	262	94152	519632	59000000	114300000	65	-0.407362	11.4076	0.5045	0.0943607	1.33167	0.0021082	0.407362	17.6146	11.4527	6.0938	84	2018	1	14.3163	15.2539	16.9304	0.539759	0.950858	0.567654	1
2012	330000	浙江省	330600	绍兴市	绍兴市2016	30000000	17.201	120.58	30.0298	96204	48000000	45.59	50.08	444	1800000	4600000	3900000	239	80031	541104	61000000	120000000	65	-0.483413	11.4742	0.5008	0.0952376	1.27608	0.0016711	0.483413	17.6844	11.2902	6.09582	84	2018	1	14.4088	15.333	16.9929	0.532642	0.938322	0.567654	1
2013	330000	浙江省	330600	绍兴市	绍兴市2017	30000000	17.2097	120.58	30.0298	101588	51000000	46.875	49.15	446	2000000	4700000	4300000	208	128666	531404	67000000	129300000	65	-0.533362	11.5287	0.4915	0.092516	1.31475	0.0025336	0.533362	17.7431	11.765	6.10032	84	2018	1	14.5137	15.3627	17.0328	0.532485	0.938045	0.567654	1
2014	330000	浙江省	330600	绍兴市	绍兴市2018	30000000	17.2303	120.58	30.0298	107853	54000000	48.16	48.22	447	2200000	5600000	5000000	221	135141	561948	75000000	142400000	65	-0.577366	11.5885	0.4822	0.102761	1.37871	0.0024948	0.577366	17.8076	11.8141	6.10256	84	2018	1	14.5994	15.5323	17.0782	0.530457	0.934473	0.567654	1
2015	330000	浙江省	330600	绍兴市	绍兴市2019	31000000	17.2608	120.58	30.0298	114561	58000000	48.46	47.93	448	2200000	6400000	5300000	185	65739	551901	85000000	157700000	65	-0.61188	11.6489	0.4793	0.110858	1.47509	0.0011372	0.61188	17.8727	11.0934	6.10479	84	2018	1	14.5902	15.6732	17.1372	0.532491	0.938056	0.567654	1
2004	330000	浙江省	330700	金华市	金华市2008	33000000	17.299	119.647	29.0791	36538	17000000	40.98	53.69	460.6	560953	1400000	1200000	240	51320	520248	19000000	39510330	66	0.661017	10.5061	0.5369	0.0818013	1.12668	0.0030514	-0.661017	16.638	10.8458	6.13253	85	2018	1	13.2374	14.1345	16.016	0.616854	0.943021	0.654125	1
2005	330000	浙江省	330700	金华市	金华市2009	35000000	17.3588	119.647	29.0791	34294	18000000	43.04	51.81	462.5	758157	1700000	1300000	228	40034	554009	25000000	47197892	66	0.666285	10.4428	0.5181	0.0931047	1.41343	0.0022541	-0.666285	16.6925	10.5975	6.13665	85	2018	1	13.5387	14.3185	16.0349	0.627399	0.959142	0.654125	1
2006	330000	浙江省	330700	金华市	金华市2010	35000000	17.3637	119.647	29.0791	39897	21000000	43.41	51.47	465.2	914422	2100000	1600000	229	35263	593348	31000000	57323483	66	0.498921	10.5941	0.5147	0.100243	1.46749	0.0016712	-0.498921	16.8648	10.4706	6.14247	85	2018	1	13.7261	14.5647	16.2006	0.612736	0.936725	0.654125	1
2007	330000	浙江省	330700	金华市	金华市2011	38000000	17.4647	119.647	29.0791	45721	25000000	44.2	50.69	467.9	1100000	2400000	1900000	141	23315	651815	37000000	67432034	66	0.447212	10.7303	0.5069	0.095636	1.49665	0.0009485	-0.447212	17.0175	10.0569	6.14825	85	2018	1	13.9398	14.6703	16.338	0.633155	0.967942	0.654125	1
2008	330000	浙江省	330700	金华市	金华市2012	40000000	17.499	119.647	29.0791	50269	27000000	45.43	49.61	469.9	1300000	2700000	2100000	147	28314	706038	42000000	76424877	66	0.383663	10.8252	0.4961	0.100323	1.56204	0.0010445	-0.383663	17.1153	10.2511	6.15252	85	2018	1	14.0931	14.816	16.4143	0.634401	0.969847	0.654125	1
2009	330000	浙江省	330700	金华市	金华市2013	41000000	17.5217	119.647	29.0791	62553	30000000	46.4	48.86	472	1700000	3200000	2400000	150	24905	736882	50000000	88127439	66	0.318864	11.0438	0.4886	0.108913	1.70399	0.0008417	-0.318864	17.2029	10.1228	6.15698	85	2018	1	14.3163	14.9857	16.4867	0.633056	0.96779	0.654125	1
2010	330000	浙江省	330700	金华市	金华市2014	41000000	17.5178	119.647	29.0791	59056	32000000	48.67	47.02	474.2	2000000	3500000	2700000	139	27840	732874	56000000	97541791	66	0.233949	10.9863	0.4702	0.109988	1.76023	0.0008678	-0.233949	17.2838	10.2342	6.16163	85	2018	1	14.4833	15.0764	16.5292	0.628175	0.960328	0.654125	1
2011	330000	浙江省	330700	金华市	金华市2015	40000000	17.5086	119.647	29.0791	62480	34000000	50.32	45.53	476.6	2000000	4600000	3100000	118	27431	737681	60000000	105000000	66	0.166019	11.0426	0.4553	0.136488	1.77572	0.0008062	-0.166019	17.3426	10.2194	6.16668	85	2018	1	14.4885	15.351	16.5558	0.613523	0.93793	0.654125	1
2012	330000	浙江省	330700	金华市	金华市2016	40000000	17.5013	119.647	29.0791	67158	37000000	51.38	44.6	480	2100000	5400000	3400000	103	34329	771357	62000000	110300000	66	0.0789427	11.1148	0.446	0.147183	1.67368	0.0009316	-0.0789427	17.4223	10.4437	6.17379	85	2018	1	14.5431	15.5063	16.6149	0.599809	0.916963	0.654125	1
2013	330000	浙江省	330700	金华市	金华市2017	40000000	17.5115	119.647	29.0791	69445	38000000	52.75	43.585	483	2500000	5400000	3600000	83	43044	737437	67000000	117600000	66	0.0456954	11.1483	0.43585	0.139449	1.73609	0.0011184	-0.0456954	17.4658	10.67	6.18002	85	2018	1	14.7477	15.4957	16.6353	0.603285	0.922278	0.654125	1
2014	330000	浙江省	330700	金华市	金华市2018	41000000	17.532	119.647	29.0791	73428	41000000	54.12	42.57	487	2900000	5700000	3900000	77	31854	782664	73000000	127900000	66	0.00289486	11.2041	0.4257	0.139992	1.7914	0.0007769	-0.00289486	17.5291	10.3689	6.18826	85	2018	1	14.8698	15.563	16.6751	0.606151	0.926659	0.654125	1
2015	330000	浙江省	330700	金华市	金华市2019	42000000	17.5626	119.647	29.0791	81224	46000000	56.6	40.2	490	3100000	6600000	4100000	84	21657	802129	84000000	144100000	66	-0.0728453	11.305	0.402	0.145686	1.83754	0.0004749	0.0728453	17.6354	9.98308	6.19441	85	2018	1	14.9306	15.7091	16.7241	0.608074	0.929599	0.654125	1
2004	330000	浙江省	330800	衢州市	衢州市2008	7800000	15.8687	118.859	28.9701	23362	5800000	34.56	54.8	248.6	156713	679319	343893	38	5813	245644	4700000	11992721	67	0.295251	10.0589	0.548	0.117114	0.816646	0.0010022	-0.295251	15.5735	8.66785	5.51585	86		1	11.9622	13.4289	14.972	0.311564	0.951871	0.327317	1	0	0	0	0	0	0
2005	330000	浙江省	330800	衢州市	衢州市2009	8300000	15.935	118.859	28.9701	25127	6300000	37.69	52.79	249.4	173538	953945	378521	37	6380	243471	6300000	14316792	67	0.284415	10.1317	0.5279	0.152254	1.00068	0.0010183	-0.284415	15.6506	8.76092	5.51906	86		1	12.0641	13.7684	15.0117	0.314295	0.960214	0.327317	1	0	0	0	0	0	0
2006	330000	浙江省	330800	衢州市	衢州市2010	8300000	15.9301	118.859	28.9701	30153	7600000	36.58	54.86	250.6	230288	1100000	469780	41	6237	317713	7900000	17562637	67	0.0923741	10.3141	0.5486	0.141746	1.04334	0.0008256	-0.0923741	15.8377	8.73825	5.52386	86		1	12.3471	13.884	15.2373	0.307111	0.938266	0.327317	1	0	0	0	0	0	0
2007	330000	浙江省	330800	衢州市	衢州市2011	9200000	16.0317	118.859	28.9701	36508	9200000	36.15	55.57	251.9	281200	1300000	575729	31	4541	357713	9300000	21051905	67	-0.00255708	10.5053	0.5557	0.136406	1.01619	0.0004938	0.00255708	16.0343	8.4209	5.52903	86		1	12.5468	14.0422	15.4468	0.315683	0.964454	0.327317	1	0	0	0	0	0	0
2008	330000	浙江省	330800	衢州市	衢州市2012	9500000	16.0662	118.859	28.9701	38476	9700000	38.69	53.11	252.7	360000	1400000	634154	33	5067	145000	11000000	22938351	67	-0.0237339	10.5578	0.5311	0.142858	1.09476	0.0005212	0.0237339	16.0899	8.5305	5.5322	86		1	12.7939	14.1441	15.4571	0.317613	0.970353	0.327317	1	0	0	0	0	0	0
2009	330000	浙江省	330800	衢州市	衢州市2013	9700000	16.089	118.859	28.9701	41597	11000000	39.52	52.62	253.5	430000	1700000	727535	33	6616	161885	12000000	25959140	67	-0.0840884	10.6358	0.5262	0.156648	1.17078	0.0006262	0.0840884	16.1731	8.79725	5.53536	86		1	12.9715	14.3194	15.5311	0.316896	0.968161	0.327317	1	0	0	0	0	0	0
2010	330000	浙江省	330800	衢州市	衢州市2014	9700000	16.0853	118.859	28.9701	43740	11000000	42.47	50.12	254.9	510000	1900000	803239	34	7009	151148	15000000	29130662	67	-0.141772	10.686	0.5012	0.172128	1.30434	0.0006286	0.141772	16.227	8.85495	5.54087	86		1	13.1422	14.4675	15.5363	0.314202	0.959929	0.327317	1	0	0	0	0	0	0
2011	330000	浙江省	330800	衢州市	衢州市2015	9600000	16.0757	118.859	28.9701	53847	11000000	45.97	46.66	256	570000	2300000	940151	32	6006	183351	16000000	31362068	67	-0.178763	10.8939	0.4666	0.20126	1.38205	0.000524	0.178763	16.2545	8.70051	5.54518	86		1	13.2534	14.6513	15.4922	0.309956	0.946959	0.327317	1	0	0	0	0	0	0
2012	330000	浙江省	330800	衢州市	衢州市2016	9500000	16.0689	118.859	28.9701	58281	13000000	47.84	45.11	257	540000	2700000	1000000	29	6109	167720	17000000	33519414	67	-0.273578	10.9731	0.4511	0.214195	1.32028	0.0004881	0.273578	16.3425	8.71752	5.54908	86		1	13.1993	14.8016	15.5464	0.303815	0.928196	0.327317	1	0	0	0	0	0	0
2013	330000	浙江省	330800	衢州市	衢州市2017	9600000	16.0785	118.859	28.9701	61250	13000000	48.67	45.05	258	840000	3000000	1100000	30	7396	165726	19000000	37724869	67	-0.325768	11.0227	0.4505	0.225698	1.44372	0.0005556	0.325768	16.4042	8.90869	5.55296	86		1	13.6412	14.9157	15.6068	0.301414	0.920862	0.327317	1	0	0	0	0	0	0
2014	330000	浙江省	330800	衢州市	衢州市2018	9800000	16.099	118.859	28.9701	66936	15000000	49.5	44.99	258	900000	3600000	1300000	31	7431	175824	22000000	43098062	67	-0.404765	11.1115	0.4499	0.242042	1.52328	0.0005053	0.404765	16.5038	8.91342	5.55296	86		1	13.7102	15.0851	15.705	0.2988	0.912875	0.327317	1	0	0	0	0	0	0
2015	330000	浙江省	330800	衢州市	衢州市2019	10000000	16.1295	118.859	28.9701	71087	16000000	53.11	41.37	258	880000	4500000	1400000	35	7779	214039	26000000	48322241	67	-0.442188	11.1717	0.4137	0.285262	1.6231	0.0004942	0.442188	16.5717	8.95918	5.55296	86		1	13.6877	15.3174	15.6891	0.299071	0.913703	0.327317	1	0	0	0	0	0	0
2004	330000	浙江省	330900	舟山市	舟山市2008	6600000	15.7025	122.207	29.9853	50683	4900000	43.78	46.19	97	158807	767785	431534	37	15855	121058	6400000	12802902	68	0.297259	10.8334	0.4619	0.156611	1.29614	0.0032341	-0.297259	15.4053	9.67124	4.57471	87		1	11.9754	13.5513	14.6328	0.270871	0.877048	0.308843	1	0	0	0	0	0	0
2005	330000	浙江省	330900	舟山市	舟山市2009	6900000	15.7516	122.207	29.9853	55311	5400000	44.9	45.34	96.8	197199	827392	487786	32	10595	122251	8500000	15593454	68	0.258557	10.9207	0.4534	0.154585	1.59559	0.0019795	-0.258557	15.493	9.26814	4.57265	87		1	12.192	13.626	14.7021	0.277221	0.897611	0.308843	1	0	0	0	0	0	0
2006	330000	浙江省	330900	舟山市	舟山市2010	8000000	15.8986	122.207	29.9853	66581	6400000	44.85	45.52	96.8	228367	1100000	610396	29	6719	135819	10000000	18718971	68	0.220032	11.1062	0.4552	0.16301	1.57954	0.0010428	-0.220032	15.6785	8.81269	4.57265	87		1	12.3387	13.8646	14.8915	0.29474	0.954335	0.308843	1	0	0	0	0	0	0
2007	330000	浙江省	330900	舟山市	舟山市2011	8900000	15.9985	122.207	29.9853	79765	7700000	44.98	45.18	96.9	264556	1500000	764844	21	10788	143206	12000000	22098664	68	0.138246	11.2868	0.4518	0.191655	1.50457	0.001396	-0.138246	15.8603	9.28619	4.57368	87		1	12.4858	14.2082	15.0658	0.29896	0.968	0.308843	1	0	0	0	0	0	0
2008	330000	浙江省	330900	舟山市	舟山市2012	9200000	16.0326	122.207	29.9853	87883	8500000	45.38	44.88	97.1	310000	1600000	855627	22	18339	151569	12000000	23881990	68	0.0733124	11.3838	0.4488	0.181935	1.45037	0.0021495	-0.0733124	15.9593	9.81679	4.57574	87		1	12.6443	14.2552	15.1581	0.300358	0.972524	0.308843	1	0	0	0	0	0	0
2009	330000	浙江省	330900	舟山市	舟山市2013	9400000	16.0553	122.207	29.9853	95964	9300000	45.5	44.21	97.2	360000	1900000	926280	20	20930	159517	13000000	25813507	68	0.00882515	11.4717	0.4421	0.203928	1.40127	0.0022485	-0.00882515	16.0464	9.94894	4.57677	87		1	12.7939	14.4565	15.2302	0.299454	0.969598	0.308843	1	0	0	0	0	0	0
2010	330000	浙江省	330900	舟山市	舟山市2014	9400000	16.0509	122.207	29.9853	88746	10000000	48.17	41.89	97.4	1300000	1900000	1000000	17	19962	143283	14000000	28757312	68	-0.0822935	11.3935	0.4189	0.185362	1.39475	0.0019662	0.0822935	16.1332	9.90159	4.57883	87		1	14.0779	14.4478	15.2631	0.298548	0.966666	0.308843	1	0	0	0	0	0	0
2011	330000	浙江省	330900	舟山市	舟山市2015	9300000	16.0423	122.207	29.9853	95113	11000000	48.7	41.14	97.4	1500000	2400000	1100000	15	7792	136218	15000000	30725519	68	-0.164617	11.4628	0.4114	0.219292	1.33448	0.000713	0.164617	16.2069	8.96085	4.57883	87		1	14.1871	14.6895	15.3187	0.292846	0.948201	0.308843	1	0	0	0	0	0	0
2012	330000	浙江省	330900	舟山市	舟山市2016	9200000	16.0343	122.207	29.9853	107463	12000000	48.7	41.09	97	460000	2500000	1200000	14	21017	143706	15000000	31693296	68	-0.29984	11.5849	0.4109	0.201855	1.19563	0.0016933	0.29984	16.3342	9.95309	4.57471	87		1	13.039	14.734	15.4448	0.287751	0.931705	0.308843	1	0	0	0	0	0	0
2013	330000	浙江省	330900	舟山市	舟山市2017	9300000	16.0454	122.207	29.9853	104882	12000000	52.665	36.81	97	520000	2600000	1300000	15	40518	136142	17000000	33780247	68	-0.271322	11.5606	0.3681	0.212009	1.38852	0.0033217	0.271322	16.3168	10.6095	4.57471	87		1	13.1616	14.7656	15.3174	0.291083	0.942492	0.308843	1	0	0	0	0	0	0
2014	330000	浙江省	330900	舟山市	舟山市2018	9500000	16.066	122.207	29.9853	112490	13000000	56.63	32.53	97	550000	3100000	1500000	15	41762	140672	20000000	38594163	68	-0.327254	11.6306	0.3253	0.23429	1.52174	0.0031717	0.327254	16.3932	10.6397	4.57471	87		1	13.2177	14.942	15.2702	0.291095	0.942531	0.308843	1	0	0	0	0	0	0
2015	330000	浙江省	330900	舟山市	舟山市2019	9800000	16.0965	122.207	29.9853	116781	14000000	54.64	34.66	97	560000	3200000	1500000	16	50093	146576	24000000	43635342	68	-0.337863	11.6681	0.3466	0.235686	1.76817	0.0036511	0.337863	16.4344	10.8216	4.57471	87		1	13.2357	14.9891	15.3748	0.293397	0.949985	0.308843	1	0	0	0	0	0	0
2004	330000	浙江省	331000	台州市	台州市2008	38000000	17.4484	121.421	28.6564	34374	20000000	40.41	52.79	572.7	558170	1500000	1300000	232	23890	605875	19000000	42605358	69	0.654688	10.4451	0.5279	0.0782631	0.963267	0.0012156	-0.654688	16.7937	10.0812	6.35036	88		1	13.2324	14.246	16.1549	0.633907	0.920943	0.688324	1	0	0	0	0	0	0
2005	330000	浙江省	331000	台州市	台州市2009	40000000	17.5017	121.421	28.6564	35489	20000000	41.68	51.84	576.3	752645	1800000	1400000	240	18806	595634	25000000	50108525	69	0.670421	10.477	0.5184	0.086232	1.23407	0.0009217	-0.670421	16.8313	9.84193	6.35663	88		1	13.5313	14.3805	16.1743	0.648199	0.941706	0.688324	1	0	0	0	0	0	0
2006	330000	浙江省	331000	台州市	台州市2010	42000000	17.5465	121.421	28.6564	41172	24000000	41.69	51.69	580.8	863564	2200000	1600000	226	13206	619945	31000000	60238121	69	0.541968	10.6255	0.5169	0.0918044	1.25938	0.0005443	-0.541968	17.0045	9.48843	6.36441	88		1	13.6688	14.6164	16.3446	0.646424	0.939127	0.688324	1	0	0	0	0	0	0
2007	330000	浙江省	331000	台州市	台州市2011	46000000	17.6461	121.421	28.6564	46011	28000000	42.64	50.49	585	1100000	2700000	2000000	162	14301	637092	35000000	68733257	69	0.514777	10.7367	0.5049	0.0964019	1.26007	0.0005192	-0.514777	17.1313	9.56808	6.37161	88		1	13.9347	14.7921	16.4479	0.665956	0.967504	0.688324	1	0	0	0	0	0	0
2008	330000	浙江省	331000	台州市	台州市2012	48000000	17.6801	121.421	28.6564	48505	29000000	44.34	48.76	588.9	1300000	2900000	2200000	156	47520	716548	38000000	74119402	69	0.493384	10.7894	0.4876	0.0989011	1.29977	0.0016323	-0.493384	17.1867	10.7689	6.37826	88		1	14.0545	14.873	16.4684	0.669817	0.973113	0.688324	1	0	0	0	0	0	0
2009	330000	浙江省	331000	台州市	台州市2013	49000000	17.7027	121.421	28.6564	53086	32000000	45.17	48.06	592.5	1500000	3300000	2500000	146	40001	718147	43000000	83025656	69	0.436109	10.8797	0.4806	0.104343	1.3764	0.0012685	-0.436109	17.2666	10.5967	6.38435	88		1	14.2276	15.0065	16.5338	0.669502	0.972655	0.688324	1	0	0	0	0	0	0
2010	330000	浙江省	331000	台州市	台州市2014	49000000	17.6983	121.421	28.6564	56208	34000000	47.02	46.61	595.6	1700000	3700000	2700000	130	27705	698860	49000000	91826639	69	0.36013	10.9368	0.4661	0.109662	1.45016	0.0008179	-0.36013	17.3382	10.2294	6.38957	88		1	14.3343	15.1278	16.5748	0.664553	0.965465	0.688324	1	0	0	0	0	0	0
2011	330000	浙江省	331000	台州市	台州市2015	48000000	17.6898	121.421	28.6564	58917	36000000	49.42	44.11	597.3	1800000	4600000	3000000	111	11635	674120	54000000	99922442	69	0.303675	10.9839	0.4411	0.128652	1.52781	0.0003274	-0.303675	17.3861	9.36177	6.39242	88		1	14.3977	15.3355	16.5676	0.655034	0.951636	0.688324	1	0	0	0	0	0	0
2012	330000	浙江省	331000	台州市	台州市2016	48000000	17.6816	121.421	28.6564	64287	39000000	49.98	43.5	599	2100000	5100000	3400000	88	33683	705566	58000000	108000000	69	0.20284	11.0711	0.435	0.131943	1.47715	0.000864	-0.20284	17.4787	10.4247	6.39526	88		1	14.5479	15.4533	16.6463	0.642934	0.934056	0.688324	1	0	0	0	0	0	0
2013	330000	浙江省	331000	台州市	台州市2017	48000000	17.6931	121.421	28.6564	71950	44000000	49.89	44.135	602	2300000	5600000	3800000	75	44332	678804	64000000	120100000	69	0.0960831	11.1837	0.44135	0.12832	1.45086	0.0010103	-0.0960831	17.597	10.6995	6.40026	88		1	14.6309	15.5438	16.7791	0.636479	0.92468	0.688324	1	0	0	0	0	0	0
2014	330000	浙江省	331000	台州市	台州市2018	49000000	17.7136	121.421	28.6564	79541	49000000	49.8	44.77	604	2500000	6500000	4300000	75	28893	711268	73000000	135800000	69	0.0114829	11.284	0.4477	0.134112	1.49523	0.0005927	-0.0114829	17.7021	10.2714	6.40357	88		1	14.7116	15.6931	16.8985	0.631321	0.917186	0.688324	1	0	0	0	0	0	0
2015	330000	浙江省	331000	台州市	台州市2019	51000000	17.7442	121.421	28.6564	83555	51000000	48.93	45.58	606	2500000	7700000	4400000	73	62272	743127	85000000	151900000	69	-0.00981155	11.3333	0.4558	0.150045	1.65654	0.0012129	0.00981155	17.754	11.0393	6.40688	88		1	14.7437	15.8572	16.9683	0.632738	0.919244	0.688324	1	0	0	0	0	0	0
2004	330000	浙江省	331100	丽水市	丽水市2008	7300000	15.8096	119.923	28.4676	22053	5100000	40.46	48.62	255.4	170183	857748	361476	36	8102	141209	4700000	11323321	70	0.373362	10.0013	0.4862	0.169624	0.930491	0.0016022	-0.373362	15.4362	8.99987	5.54283	89		1	12.0446	13.6621	14.7151	0.296847	0.960944	0.308911	1	0	0	0	0	0	0
2005	330000	浙江省	331100	丽水市	丽水市2009	7800000	15.8739	119.923	28.4676	23717	5500000	41.49	47.77	256.4	193302	1100000	374198	31	2913	157362	6700000	14069203	70	0.359908	10.074	0.4777	0.206509	1.23009	0.000533	-0.359908	15.514	7.97694	5.54674	89		1	12.172	13.9366	14.7752	0.299277	0.968811	0.308911	1	0	0	0	0	0	0
2006	330000	浙江省	331100	丽水市	丽水市2010	7700000	15.8523	119.923	28.4676	31296	6600000	40.97	49.54	258.5	250518	1400000	449423	36	3751	185906	8200000	17120973	70	0.144707	10.3513	0.4954	0.203838	1.23845	0.0005655	-0.144707	15.7076	8.22978	5.5549	89		1	12.4313	14.1171	15.0052	0.289928	0.938548	0.308911	1	0	0	0	0	0	0
2007	330000	浙江省	331100	丽水市	丽水市2011	8500000	15.9548	119.923	28.4676	37706	8000000	40.57	50.33	255.5	301300	1500000	573620	22	4430	191715	9600000	20224204	70	0.0620695	10.5376	0.5033	0.193285	1.20142	0.000555	-0.0620695	15.8927	8.39615	5.54322	89		1	12.6159	14.2491	15.2061	0.298415	0.966023	0.308911	1	0	0	0	0	0	0
2008	330000	浙江省	331100	丽水市	丽水市2012	8800000	15.9895	119.923	28.4676	42244	8900000	40.85	50.27	262	380000	1700000	646121	23	10386	178876	11000000	22889048	70	-0.0167053	10.6512	0.5027	0.187832	1.23145	0.0011616	0.0167053	16.0062	9.24821	5.56834	89		1	12.8479	14.3339	15.3184	0.299508	0.969561	0.308911	1	0	0	0	0	0	0
2009	330000	浙江省	331100	丽水市	丽水市2013	9000000	16.0124	119.923	28.4676	37238	9800000	40.75	50.64	263.3	450000	2000000	736997	18	12784	189034	13000000	26079160	70	-0.0886584	10.5251	0.5064	0.19874	1.30896	0.0013004	0.0886584	16.101	9.45595	5.57329	89		1	13.017	14.4853	15.4206	0.298824	0.967347	0.308911	1	0	0	0	0	0	0
2010	330000	浙江省	331100	丽水市	丽水市2014	9000000	16.0088	119.923	28.4676	49459	11000000	43.51	48.07	264.8	510000	2200000	809573	17	17838	181344	14000000	28303930	70	-0.159705	10.8089	0.4807	0.206582	1.33539	0.001696	0.159705	16.1686	9.78909	5.57897	89		1	13.1422	14.5915	15.436	0.296666	0.960361	0.308911	1	0	0	0	0	0	0
2011	330000	浙江省	331100	丽水市	丽水市2015	8900000	15.9989	119.923	28.4676	51676	11000000	46.05	45.67	266	570000	2800000	945064	16	21886	173029	15000000	30506461	70	-0.217518	10.8528	0.4567	0.253175	1.35214	0.0019837	0.217518	16.2164	9.9936	5.5835	89		1	13.2534	14.8427	15.4327	0.290611	0.940759	0.308911	1	0	0	0	0	0	0
2012	330000	浙江省	331100	丽水市	丽水市2016	8800000	15.9927	119.923	28.4676	56238	12000000	47.2	44.9	267	660000	3400000	1000000	17	22130	184260	15000000	32912418	70	-0.316248	10.9374	0.449	0.282317	1.27532	0.0018286	0.316248	16.3089	10.0047	5.58725	89		1	13.4	15.0442	15.5082	0.282951	0.915961	0.308911	1	0	0	0	0	0	0
2013	330000	浙江省	331100	丽水市	丽水市2017	8900000	16.0014	119.923	28.4676	57500	13000000	49.51	43.165	269	770000	3800000	1100000	16	21665	184359	17000000	35679330	70	-0.340594	10.9596	0.43165	0.30269	1.37664	0.0017319	0.340594	16.342	9.98345	5.59471	89		1	13.5541	15.1469	15.5018	0.282133	0.913313	0.308911	1	0	0	0	0	0	0
2014	330000	浙江省	331100	丽水市	丽水市2018	9100000	16.0219	119.923	28.4676	63611	14000000	51.82	41.43	270	880000	4300000	1300000	16	10691	189079	19000000	39934593	70	-0.428841	11.0606	0.4143	0.309766	1.37838	0.0007666	0.428841	16.4507	9.27716	5.59842	89		1	13.6877	15.2788	15.5696	0.281022	0.909719	0.308911	1	0	0	0	0	0	0
2015	330000	浙江省	331100	丽水市	丽水市2019	9400000	16.0524	119.923	28.4676	66936	15000000	54.52	38.68	270	990000	5300000	1400000	15	12079	195304	22000000	45026562	70	-0.45566	11.1115	0.3868	0.356463	1.51174	0.0008178	0.45566	16.5081	9.39922	5.59842	89		1	13.8055	15.4766	15.5583	0.282141	0.913339	0.308911	1	0	0	0	0	0	0
2004	340000	安徽省	340100	合肥市	合肥市2008	32000000	17.2683	117.227	31.8206	34482	17000000	43.53	50.15	483	324680	2200000	2200000	91	120006	389686	26000000	48367432	71	0.640446	10.4482	0.5015	0.133497	1.5861	0.0072083	-0.640446	16.6278	11.6953	6.18002	90	2010	0	12.6906	14.6142	15.9377	0.556449	0.822264	0.676728	2	1	0	1	0	0	0
2005	340000	安徽省	340100	合肥市	合肥市2009	33000000	17.3182	117.227	31.8206	41543	21000000	42.26	52.56	489.1	412092	2500000	1800000	108	85746	961606	35000000	61715918	71	0.457201	10.6345	0.5256	0.116957	1.66143	0.004079	-0.457201	16.861	11.3591	6.19257	90	2010	0	12.929	14.7151	16.2178	0.558615	0.825465	0.676728	2	1	0	0	1	0	0
2006	340000	安徽省	340100	合肥市	合肥市2010	45000000	17.631	117.227	31.8206	54796	27000000	41.17	53.92	493.2	537615	3200000	2600000	110	143016	488000	42000000	76152662	71	0.519063	10.9114	0.5392	0.117602	1.55984	0.0052937	-0.519063	17.1119	11.8707	6.20091	90	2010	1	13.1949	14.9715	16.4943	0.656627	0.970296	0.676728	2	1	1	0	0	0	0
2007	340000	安徽省	340100	合肥市	合肥市2011	50000000	17.7319	117.227	31.8206	48563	36000000	39.22	55.06	705.6	776000	4700000	3400000	110	181291	628097	53000000	98704269	71	0.322801	10.7906	0.5506	0.130586	1.44556	0.0049852	-0.322801	17.4091	12.1079	6.55905	90	2010	1	13.5619	15.3734	16.8124	0.661811	0.977957	0.676728	2	1	0	0	0	0	0
2008	340000	安徽省	340100	合肥市	合肥市2012	52000000	17.7662	117.227	31.8206	55186	42000000	39.17	55.32	708.3	930000	5700000	3900000	111	165645	702602	61000000	114500000	71	0.221593	10.9185	0.5532	0.13738	1.47347	0.0039777	-0.221593	17.5447	12.0176	6.56287	90	2010	1	13.7429	15.5596	16.9526	0.661144	0.976972	0.676728	2	1	0	0	0	1	0
2009	340000	安徽省	340100	合肥市	合肥市2013	53000000	17.789	117.227	31.8206	65631	47000000	39.42	55.29	711	1000000	6300000	4400000	120	191785	798399	71000000	130100000	71	0.129113	11.0918	0.5529	0.135002	1.50977	0.0041042	-0.129113	17.6599	12.1641	6.56667	90	2010	1	13.8451	15.6574	17.0673	0.660704	0.976322	0.676728	2	1	0	0	0	0	1
2010	340000	安徽省	340100	合肥市	合肥市2014	53000000	17.785	117.227	31.8206	67689	52000000	39.88	55.25	712.2	1100000	7000000	5000000	117	218177	815300	82000000	147700000	71	0.0219956	11.1227	0.5525	0.134887	1.57698	0.0042115	-0.0219956	17.763	12.2931	6.56836	90	2010	1	13.9199	15.7597	17.1697	0.655949	0.969295	0.676728	2	1	0	0	0	0	0
2011	340000	安徽省	340100	合肥市	合肥市2015	52000000	17.7758	117.227	31.8206	73102	57000000	42.75	52.6	715.3	1900000	7700000	5700000	125	250678	844214	96000000	169400000	71	-0.0757305	11.1996	0.526	0.136507	1.70249	0.0044287	0.0757305	17.8516	12.4319	6.5727	90	2010	1	14.4414	15.8602	17.2091	0.649527	0.959805	0.676728	2	1	0	0	0	0	0
2012	340000	安徽省	340100	合肥市	合肥市2016	52000000	17.7685	117.227	31.8206	80138	63000000	44.99	50.7	724	2200000	8600000	6100000	115	282976	890053	120000000	196400000	71	-0.186033	11.2915	0.507	0.137042	1.84092	0.00451	0.186033	17.9546	12.5531	6.58479	90	2010	1	14.5902	15.9671	17.2753	0.640477	0.946433	0.676728	2	1	0	0	0	0	0
2013	340000	安徽省	340100	合肥市	合肥市2017	53000000	17.7788	117.227	31.8206	88456	70000000	47.635	48.44	736	2600000	9700000	6600000	111	302037	908120	130000000	218800000	71	-0.285671	11.3903	0.4844	0.137846	1.83712	0.0043129	0.285671	18.0644	12.6183	6.60123	90	2010	1	14.7633	16.0828	17.3396	0.635792	0.939509	0.676728	2	1	0	0	0	0	0
2014	340000	安徽省	340100	合肥市	合肥市2018	54000000	17.7993	117.227	31.8206	97470	78000000	50.28	46.18	750	3200000	10000000	7100000	114	323000	932475	140000000	236400000	71	-0.375853	11.4873	0.4618	0.128457	1.74445	0.0041289	0.375853	18.1752	12.6854	6.62007	90	2010	1	14.9629	16.123	17.4025	0.638285	0.943194	0.676728	2	1	0	0	0	0	0
2015	340000	安徽省	340100	合肥市	合肥市2019	55000000	17.8298	117.227	31.8206	115623	94000000	60.6	36.3	764	3500000	11000000	7500000	110	339150	892078	150000000	270700000	71	-0.529925	11.6581	0.363	0.119318	1.62689	0.0036045	0.529925	18.3598	12.7342	6.63857	90	2010	1	15.0625	16.2338	17.3464	0.64341	0.950766	0.676728	2	1	0	0	0	0	0
2004	340000	安徽省	340200	芜湖市	芜湖市2008	18000000	16.6983	118.433	31.3529	32500	7500000	34.13	60.61	229.1	182989	843060	543894	81	57148	275294	5700000	15107413	72	0.868384	10.389	0.6061	0.112461	0.757092	0.0076233	-0.868384	15.8299	10.9534	5.43416	91		0	12.1172	13.6448	15.3292	0.494573	0.888979	0.556338	2	0	0	0	0	0	0
2005	340000	安徽省	340200	芜湖市	芜湖市2009	19000000	16.7464	118.433	31.3529	39142	9000000	32.72	62.64	230.4	245791	1100000	694123	87	65836	330018	8000000	19528548	72	0.731402	10.575	0.6264	0.12026	0.892277	0.0072989	-0.731402	16.015	11.0949	5.43982	91		0	12.4122	13.8969	15.5472	0.4916	0.883635	0.556338	2	0	0	0	0	0	0
2006	340000	安徽省	340200	芜湖市	芜湖市2010	23000000	16.9565	118.433	31.3529	48306	11000000	30.38	65.18	229.8	252278	1400000	948372	91	74075	420208	10000000	24608505	72	0.735292	10.7853	0.6518	0.130281	0.932217	0.0066819	-0.735292	16.2212	11.2128	5.43721	91		0	12.4383	14.1831	15.7932	0.537566	0.966258	0.556338	2	0	0	0	0	0	0
2007	340000	安徽省	340200	芜湖市	芜湖市2011	26000000	17.0558	118.433	31.3529	43095	17000000	27.66	65.89	384.8	365499	2400000	1400000	78	104077	214556	14000000	35050891	72	0.43192	10.6712	0.6589	0.143632	0.841799	0.0062763	-0.43192	16.6239	11.5529	5.95272	91		0	12.809	14.6834	16.2067	0.540359	0.971278	0.556338	2	0	0	0	0	0	0
2008	340000	安徽省	340200	芜湖市	芜湖市2012	26000000	17.0897	118.433	31.3529	48742	19000000	27.85	65.87	384.4	440000	3000000	1800000	80	133965	245608	17000000	41293712	72	0.343719	10.7943	0.6587	0.157527	0.904541	0.00715	-0.343719	16.746	11.8053	5.95168	91		0	12.9945	14.8978	16.3285	0.539268	0.969317	0.556338	2	0	0	0	0	0	0
2009	340000	安徽省	340200	芜湖市	芜湖市2013	27000000	17.1123	118.433	31.3529	54533	21000000	27.75	66.12	384	590000	3200000	2100000	82	164131	296786	19000000	46493659	72	0.252456	10.9066	0.6612	0.15224	0.907633	0.0078175	-0.252456	16.8598	12.0084	5.95064	91		0	13.2879	14.9775	16.4461	0.53898	0.968799	0.556338	2	0	0	0	0	0	0
2010	340000	安徽省	340200	芜湖市	芜湖市2014	27000000	17.1078	118.433	31.3529	64039	23000000	30.98	63.91	384.5	630000	3500000	2300000	92	200340	324500	22000000	51791035	72	0.152648	11.0673	0.6391	0.150211	0.938339	0.0086744	-0.152648	16.9551	12.2078	5.95194	91		0	13.3535	15.0594	16.5074	0.534599	0.960925	0.556338	2	0	0	0	0	0	0
2011	340000	安徽省	340200	芜湖市	芜湖市2015	27000000	17.0995	118.433	31.3529	67592	25000000	37.92	57.19	384.6	720000	3900000	2600000	90	230062	348961	25000000	57427668	72	0.0822946	11.1213	0.5719	0.160205	1.01394	0.0093623	-0.0822946	17.0172	12.3461	5.9522	91		0	13.487	15.1859	16.4584	0.529359	0.951507	0.556338	2	0	0	0	0	0	0
2012	340000	安徽省	340200	芜湖市	芜湖市2016	26000000	17.091	118.433	31.3529	73715	27000000	39.3	56	386	860000	4100000	3000000	85	251145	451360	28000000	64152551	72	-0.0201097	11.208	0.56	0.151676	1.05354	0.0093036	0.0201097	17.1111	12.4338	5.95584	91		0	13.6647	15.2251	16.5313	0.522659	0.939463	0.556338	2	0	0	0	0	0	0
2013	340000	安徽省	340200	芜湖市	芜湖市2017	27000000	17.1028	118.433	31.3529	80458	30000000	41.535	54.09	388	920000	4600000	3100000	75	268730	366885	32000000	71035323	72	-0.101552	11.2955	0.5409	0.156347	1.08058	0.0090687	0.101552	17.2044	12.5015	5.96101	91		0	13.7321	15.3487	16.5899	0.518894	0.932696	0.556338	2	0	0	0	0	0	0
2014	340000	安徽省	340200	芜湖市	芜湖市2018	27000000	17.1234	118.433	31.3529	88085	33000000	43.77	52.18	388	1200000	4600000	3200000	61	291642	295282	34000000	76533604	72	-0.182122	11.3861	0.5218	0.139404	1.03952	0.0088955	0.182122	17.3055	12.5833	5.96101	91		0	14.0306	15.3351	16.655	0.522856	0.939818	0.556338	2	0	0	0	0	0	0
2015	340000	安徽省	340200	芜湖市	芜湖市2019	28000000	17.1539	118.433	31.3529	96154	36000000	47.4	48.56	389	1400000	5000000	3200000	66	292000	273902	38000000	83993508	72	-0.25011	11.4737	0.4856	0.138882	1.03809	0.0080708	0.25011	17.404	12.5845	5.96358	91		0	14.1156	15.4299	16.6817	0.526697	0.946721	0.556338	2	0	0	0	0	0	0
2004	340000	安徽省	340300	蚌埠市	蚌埠市2008	13000000	16.3901	117.39	32.9163	13632	4900000	39.8	39.62	356.9	167900	735994	275041	24	23201	156460	3000000	9.20577e+06	73	0.992779	9.52025	0.3962	0.151319	0.610439	0.0047701	-0.992779	15.3973	10.052	5.87746	92		0	12.0311	13.509	14.4715	0.454348	0.902709	0.503316	2	0	0	0	0	0	0
2005	340000	安徽省	340300	蚌埠市	蚌埠市2009	14000000	16.438	117.39	32.9163	14803	5300000	35.94	44.44	359.5	159600	877276	317195	23	24069	372517	3400000	10443238	73	0.950873	9.60265	0.4444	0.164875	0.630779	0.0045235	-0.950873	15.4871	10.0887	5.88471	92		0	11.9804	13.6846	14.6761	0.456551	0.907086	0.503316	2	0	0	0	0	0	0
2006	340000	安徽省	340300	蚌埠市	蚌埠市2010	16000000	16.5949	117.39	32.9163	17621	6400000	33.91	47.25	361.4	201593	1100000	429009	21	27262	132187	3900000	12114770	73	0.927928	9.7769	0.4725	0.167754	0.607517	0.0042805	-0.927928	15.6669	10.2132	5.88999	92		0	12.214	13.8817	14.9172	0.485333	0.964271	0.503316	2	0	0	0	0	0	0
2007	340000	安徽省	340300	蚌埠市	蚌埠市2011	18000000	16.6939	117.39	32.9163	24574	7800000	32.17	49.33	363.8	803300	1400000	613600	19	50757	107483	4800000	15622570	73	0.823934	10.1095	0.4933	0.181087	0.616085	0.0065053	-0.823934	15.8699	10.8348	5.8966	92		0	13.5965	14.1612	15.1633	0.490509	0.974555	0.503316	2	0	0	0	0	0	0
2008	340000	安徽省	340300	蚌埠市	蚌埠市2012	18000000	16.7277	117.39	32.9163	27999	8900000	32.16	50	366.6	310000	1600000	784157	19	80919	170060	6300000	18240029	73	0.725926	10.24	0.5	0.184977	0.709649	0.0090898	-0.725926	16.0018	11.3012	5.90427	92		0	12.6443	14.3143	15.3087	0.490302	0.974144	0.503316	2	0	0	0	0	0	0
2009	340000	安徽省	340300	蚌埠市	蚌埠市2013	19000000	16.7503	117.39	32.9163	27462	10000000	31.73	51.17	367.2	370000	1900000	928392	15	101262	206793	8100000	21729876	73	0.624351	10.2206	0.5117	0.190007	0.803868	0.0100473	-0.624351	16.1259	11.5255	5.90591	92		0	12.8213	14.4652	15.4559	0.488684	0.970929	0.503316	2	0	0	0	0	0	0
2010	340000	安徽省	340300	蚌埠市	蚌埠市2014	19000000	16.7457	117.39	32.9163	35542	12000000	32.6	51.9	368.9	410000	2100000	1100000	15	125007	189646	6600000	22037968	73	0.486823	10.4785	0.519	0.181166	0.575595	0.0108589	-0.486823	16.2589	11.7361	5.91053	92		0	12.9239	14.5505	15.603	0.483366	0.960363	0.503316	2	0	0	0	0	0	0
2011	340000	安徽省	340300	蚌埠市	蚌埠市2015	19000000	16.7375	117.39	32.9163	38267	13000000	36.99	47.96	373.7	490000	2400000	1200000	17	139197	199561	12000000	28957178	73	0.39385	10.5524	0.4796	0.195296	0.950877	0.0111086	-0.39385	16.3437	11.8436	5.92345	92		0	13.1022	14.7104	15.6089	0.476385	0.946493	0.503316	2	0	0	0	0	0	0
2012	340000	安徽省	340300	蚌埠市	蚌埠市2016	18000000	16.7289	117.39	32.9163	41855	14000000	41.61	43.95	378	590000	2700000	1300000	18	150383	212181	14000000	32874028	73	0.284513	10.642	0.4395	0.193426	1.01033	0.0108515	-0.284513	16.4444	11.9209	5.93489	92		0	13.2879	14.8015	15.6223	0.469498	0.93281	0.503316	2	0	0	0	0	0	0
2013	340000	安徽省	340300	蚌埠市	蚌埠市2017	19000000	16.741	117.39	32.9163	46233	16000000	42.515	44.205	380	690000	3000000	1400000	17	160963	250946	16000000	36699088	73	0.184208	10.7415	0.44205	0.191992	1.00963	0.0103803	-0.184208	16.5568	11.9889	5.94017	92		0	13.4444	14.9065	15.7404	0.464841	0.923557	0.503316	2	0	0	0	0	0	0
2014	340000	安徽省	340300	蚌埠市	蚌埠市2018	19000000	16.7615	117.39	32.9163	50662	17000000	43.42	44.46	383	840000	3000000	1500000	15	139845	235307	18000000	40916986	73	0.104204	10.833	0.4446	0.172509	1.05091	0.0081559	-0.104204	16.6573	11.8483	5.94803	92		0	13.6412	14.9	15.8467	0.467514	0.928869	0.503316	2	0	0	0	0	0	0
2015	340000	安徽省	340300	蚌埠市	蚌埠市2019	20000000	16.7921	117.39	32.9163	60469	21000000	47.5	41.12	385	920000	3400000	1600000	18	140000	210783	21000000	47737293	73	-0.0472938	11.0099	0.4112	0.164081	1.01252	0.006806	0.0472938	16.8393	11.8494	5.95324	92		0	13.7321	15.032	15.9507	0.467018	0.927882	0.503316	2	0	0	0	0	0	0
2004	340000	安徽省	340400	淮南市	淮南市2008	50000000	17.7302	117	32.6255	19809	4500000	30.21	61.1	237.4	87272	543060	299244	6	10419	91610	3800000	9.39238e+06	74	2.40261	9.89394	0.611	0.119717	0.838648	0.0022969	-2.40261	15.3276	9.25139	5.46975	93		0	11.3768	13.205	14.8349	0.707083	0.913342	0.774172	2	0	0	0	0	0	0
2005	340000	安徽省	340400	淮南市	淮南市2009	52000000	17.7761	117	32.6255	22169	5100000	29	62.79	241.7	125000	696485	372847	7	12022	101700	5100000	11533220	74	2.33376	10.0065	0.6279	0.136895	1.00532	0.0023629	-2.33376	15.4423	9.39449	5.4877	93		0	11.7361	13.4538	14.977	0.707329	0.913659	0.774172	2	0	0	0	0	0	0
2006	340000	安徽省	340400	淮南市	淮南市2010	57000000	17.8634	117	32.6255	26049	6000000	27.8	64.42	243.2	172100	810173	518107	9	9913	112121	6400000	14130850	74	2.25027	10.1678	0.6442	0.134235	1.06808	0.0016425	-2.25027	15.6132	9.2016	5.49388	93		0	12.0558	13.605	15.1734	0.729178	0.941881	0.774172	2	0	0	0	0	0	0
2007	340000	安徽省	340400	淮南市	淮南市2011	63000000	17.9605	117	32.6255	30400	7100000	27.09	65.03	244.8	233980	1100000	713809	8	16202	124843	7200000	16480276	74	2.18551	10.3222	0.6503	0.154521	1.01034	0.0022835	-2.18551	15.775	9.69289	5.50044	93		0	12.363	13.9075	15.3446	0.743694	0.960632	0.774172	2	0	0	0	0	0	0
2008	340000	安徽省	340400	淮南市	淮南市2012	65000000	17.9939	117	32.6255	33489	7800000	28.16	64.09	244.7	280000	1500000	986096	12	21733	147730	7800000	18594648	74	2.12199	10.419	0.6409	0.190532	1.00008	0.00278	-2.12199	15.8719	9.98659	5.50003	93		0	12.5426	14.2139	15.427	0.739156	0.95477	0.774172	2	0	0	0	0	0	0
2009	340000	安徽省	340400	淮南市	淮南市2013	67000000	18.0162	117	32.6255	33720	8200000	29.87	62.06	243.5	320000	1700000	1100000	12	24662	155735	8800000	20313848	74	2.09729	10.4259	0.6206	0.205796	1.07296	0.0030098	-2.09729	15.9189	10.113	5.49512	93		0	12.6761	14.338	15.4418	0.740498	0.956503	0.774172	2	0	0	0	0	0	0
2010	340000	安徽省	340400	淮南市	淮南市2014	66000000	18.0111	117	32.6255	33361	7900000	33.78	57.42	243.3	370000	1500000	753623	11	20095	156338	9000000	19649288	74	2.12955	10.4152	0.5742	0.184942	1.13546	0.0025459	-2.12955	15.8815	9.90823	5.4943	93		0	12.8213	14.1938	15.3267	0.747293	0.965281	0.774172	2	0	0	0	0	0	0
2011	340000	安徽省	340400	淮南市	淮南市2015	66000000	18.0039	117	32.6255	26398	9000000	39.53	48.09	244.8	450000	1500000	773133	9	20797	155854	9700000	21677463	74	1.98994	10.1811	0.4809	0.170298	1.07709	0.002308	-1.98994	16.0139	9.94256	5.50044	93		0	13.017	14.2437	15.2818	0.743095	0.959858	0.774172	2	0	0	0	0	0	0
2012	340000	安徽省	340400	淮南市	淮南市2016	65000000	17.9939	117	32.6255	27990	9600000	40.55	47.17	386	590000	2200000	974455	8	22298	347671	12000000	25510913	74	1.91261	10.2396	0.4717	0.22618	1.21695	0.0023135	-1.91261	16.0813	10.0123	5.95584	93		0	13.2879	14.5948	15.3299	0.731492	0.94487	0.774172	2	0	0	0	0	0	0
2013	340000	安徽省	340400	淮南市	淮南市2017	66000000	18.0079	117	32.6255	30540	11000000	41.59	46.87	389	680000	2300000	1000000	8	23859	199161	13000000	27809670	74	1.83134	10.3268	0.4687	0.220041	1.21938	0.0022505	-1.83134	16.1765	10.0799	5.96358	93		0	13.4299	14.6626	15.4187	0.729313	0.942056	0.774172	2	0	0	0	0	0	0
2014	340000	安徽省	340400	淮南市	淮南市2018	68000000	18.0284	117	32.6255	32487	11000000	42.63	46.57	390	800000	2500000	1100000	6	28525	208990	14000000	30261152	74	1.78517	10.3886	0.4657	0.216332	1.26638	0.002517	-1.78517	16.2432	10.2585	5.96615	93		0	13.5924	14.7123	15.479	0.732127	0.945691	0.774172	2	0	0	0	0	0	0
2015	340000	安徽省	340400	淮南市	淮南市2019	70000000	18.0589	117	32.6255	37140	13000000	49.27	40.71	390	870000	2600000	1100000	5	31120	196714	16000000	33461962	74	1.68156	10.5225	0.4071	0.202225	1.20767	0.0024012	-1.68156	16.3774	10.3456	5.96615	93		0	13.6762	14.779	15.4787	0.738409	0.953805	0.774172	2	0	0	0	0	0	0
2004	340000	安徽省	340500	马鞍山市	马鞍山市2008	21000000	16.8754	118.507	31.6705	49824	6400000	28.18	67.96	127.3	118000	710881	616333	33	41669	76381	3300000	11255809	75	1.2094	10.8163	0.6796	0.111721	0.515372	0.0065486	-1.2094	15.666	10.6375	4.84655	94	2018	0	11.6784	13.4743	15.2798	0.52647	0.86208	0.610698	2
2005	340000	安徽省	340500	马鞍山市	马鞍山市2009	22000000	16.9225	118.507	31.6705	51879	6700000	29.61	66.53	128.4	127658	800721	637281	34	57238	75805	4100000	12513147	75	1.21102	10.8567	0.6653	0.120248	0.616205	0.0085957	-1.21102	15.7115	10.955	4.85515	94	2018	0	11.7571	13.5933	15.304	0.538474	0.881735	0.610698	2
2006	340000	安徽省	340500	马鞍山市	马鞍山市2010	26000000	17.0736	118.507	31.6705	62942	8100000	27	69.49	128.9	187554	865282	698801	35	70490	91063	5200000	15317817	75	1.16501	11.05	0.6949	0.106691	0.64501	0.0086916	-1.16501	15.9086	11.1632	4.85904	94	2018	0	12.1418	13.6708	15.5446	0.581494	0.95218	0.610698	2
2007	340000	安徽省	340500	马鞍山市	马鞍山市2011	29000000	17.172	118.507	31.6705	52000	11000000	26.07	68.09	228.2	248600	1400000	910430	28	99172	120400	8100000	22318383	75	0.91918	10.859	0.6809	0.120867	0.704654	0.0086675	-0.91918	16.2528	11.5046	5.43022	94	2018	0	12.4236	14.1397	15.8684	0.58958	0.96542	0.610698	2
2008	340000	安徽省	340500	马鞍山市	马鞍山市2012	30000000	17.2057	118.507	31.6705	56217	12000000	27.73	66.47	228.5	300000	1900000	1300000	33	133943	135500	8600000	24699826	75	0.878928	10.937	0.6647	0.154522	0.695763	0.010872	-0.878928	16.3267	11.8052	5.43154	94	2018	0	12.6115	14.4593	15.9183	0.587071	0.961311	0.610698	2
2009	340000	安徽省	340500	马鞍山市	马鞍山市2013	30000000	17.2281	118.507	31.6705	56702	13000000	29.34	64.52	228.4	340000	2000000	2300000	35	174655	169000	10000000	27939770	75	0.853221	10.9456	0.6452	0.156705	0.772349	0.0135098	-0.853221	16.3749	12.0706	5.4311	94	2018	0	12.7367	14.5215	15.9367	0.589534	0.965345	0.610698	2
2010	340000	安徽省	340500	马鞍山市	马鞍山市2014	30000000	17.2234	118.507	31.6705	60091	13000000	31.88	62.34	228.1	380000	1800000	1200000	38	176131	15789	11000000	28032202	75	0.817758	11.0036	0.6234	0.136864	0.827638	0.0132119	-0.817758	16.4056	12.079	5.42978	94	2018	0	12.8479	14.4169	15.933	0.590809	0.967433	0.610698	2
2011	340000	安徽省	340500	马鞍山市	马鞍山市2015	30000000	17.2155	118.507	31.6705	60802	14000000	37.52	56.66	227.9	430000	2000000	2100000	38	194002	18796	12000000	30321484	75	0.786063	11.0154	0.5666	0.148121	0.867352	0.0142094	-0.786063	16.4295	12.1756	5.42891	94	2018	0	12.9715	14.5198	15.8614	0.587676	0.962303	0.610698	2
2012	340000	安徽省	340500	马鞍山市	马鞍山市2016	30000000	17.2064	118.507	31.6705	65833	15000000	38.99	55.4	229	510000	2100000	1400000	34	209531	167635	13000000	32845828	75	0.687041	11.0949	0.554	0.143059	0.898038	0.0140271	-0.687041	16.5194	12.2526	5.43372	94	2018	0	13.1422	14.5749	15.9288	0.581295	0.951854	0.610698	2
2013	340000	安徽省	340500	马鞍山市	马鞍山市2017	30000000	17.2192	118.507	31.6705	74709	17000000	40.435	54.495	229	560000	2300000	1400000	30	227642	166622	15000000	36625130	75	0.564534	11.2214	0.54495	0.13315	0.867452	0.0133117	-0.564534	16.6546	12.3355	5.43372	94	2018	0	13.2357	14.6384	16.0476	0.578077	0.946585	0.610698	2
2014	340000	安徽省	340500	马鞍山市	马鞍山市2018	31000000	17.2397	118.507	31.6705	82695	19000000	41.88	53.59	229	700000	2300000	1500000	31	248490	170519	16000000	40363109	75	0.470274	11.3229	0.5359	0.118115	0.844801	0.012955	-0.470274	16.7694	12.4232	5.43372	94	2018	1	13.4588	14.6333	16.1456	0.580472	0.950506	0.610698	2
2015	340000	安徽省	340500	马鞍山市	马鞍山市2019	32000000	17.2702	118.507	31.6705	89867	21000000	46.59	48.95	229	770000	2500000	1600000	33	265883	155653	18000000	44858216	75	0.404985	11.4061	0.4895	0.120006	0.869232	0.0125951	-0.404985	16.8653	12.4908	5.43372	94	2018	1	13.5541	14.745	16.1509	0.583969	0.956232	0.610698	2
2004	340000	安徽省	340600	淮北市	淮北市2008	13000000	16.4149	116.798	33.9558	17029	3500000	30.16	59.9	214.4	70133	409713	185208	15	8938	65204	1800000	6.00424e+06	76	1.3492	9.74273	0.599	0.117366	0.503207	0.0025604	-1.3492	15.0657	9.09807	5.36784	95		0	11.1581	12.9232	14.5532	0.47432	0.915534	0.51808	2	0	0	0	0	0	0
2005	340000	安徽省	340600	淮北市	淮北市2009	14000000	16.4628	116.798	33.9558	18096	3700000	29.02	61.39	216.8	87130	542611	221226	15	13412	107817	2400000	7129301	76	1.33387	9.8035	0.6139	0.145913	0.650706	0.0036066	-1.33387	15.1289	9.50391	5.37898	95		0	11.3752	13.2042	14.641	0.476045	0.918864	0.51808	2	0	0	0	0	0	0
2006	340000	安徽省	340600	淮北市	淮北市2010	16000000	16.5703	116.798	33.9558	22309	4600000	26.61	64.64	218.5	145931	659289	295956	15	19229	120023	3000000	8.92686e+06	76	1.22523	10.0128	0.6464	0.142826	0.660221	0.0041657	-1.22523	15.345	9.86417	5.38679	95		0	11.8909	13.3989	14.9087	0.49203	0.949719	0.51808	2	0	0	0	0	0	0
2007	340000	安徽省	340600	淮北市	淮北市2011	17000000	16.6691	116.798	33.9558	26239	5500000	25.21	66.34	220.7	180276	872917	380719	13	30123	90760	4100000	11196627	76	1.13995	10.175	0.6634	0.157306	0.732717	0.0054284	-1.13995	15.5292	10.313	5.3968	95		0	12.1022	13.6796	15.1188	0.500516	0.966098	0.51808	2	0	0	0	0	0	0
2008	340000	安徽省	340600	淮北市	淮北市2012	18000000	16.7029	116.798	33.9558	29278	6200000	25.58	66.13	220.1	230000	1100000	518539	14	37786	102523	5100000	13295676	76	1.06199	10.2846	0.6613	0.174903	0.819664	0.0060892	-1.06199	15.6409	10.5397	5.39408	95		0	12.3458	13.8974	15.2274	0.499438	0.964018	0.51808	2	0	0	0	0	0	0
2009	340000	安徽省	340600	淮北市	淮北市2013	18000000	16.7254	116.798	33.9558	32729	7000000	25.13	67.02	216.4	280000	1100000	506812	13	45934	120343	6100000	15231230	76	0.958797	10.3961	0.6702	0.154508	0.869889	0.0065278	-0.958797	15.7666	10.735	5.37713	95		0	12.5426	13.8991	15.3665	0.500174	0.965439	0.51808	2	0	0	0	0	0	0
2010	340000	安徽省	340600	淮北市	淮北市2014	18000000	16.7208	116.798	33.9558	35324	7600000	28.95	63.42	214.9	350000	1200000	528134	13	54431	123979	6700000	16501966	76	0.877651	10.4724	0.6342	0.152715	0.875837	0.0071654	-0.877651	15.8432	10.9047	5.37017	95		0	12.7657	13.964	15.3878	0.496775	0.958878	0.51808	2	0	0	0	0	0	0
2011	340000	安徽省	340600	淮北市	淮北市2015	18000000	16.7127	116.798	33.9558	35057	7600000	34.1	58.1	215.9	370000	1300000	602313	11	59979	121079	7000000	17124535	76	0.868565	10.4648	0.581	0.172853	0.922865	0.0078879	-0.868565	15.8442	11.0017	5.37482	95		0	12.8213	14.0889	15.3012	0.493274	0.952119	0.51808	2	0	0	0	0	0	0
2012	340000	安徽省	340600	淮北市	淮北市2016	18000000	16.704	116.798	33.9558	36427	8000000	35.95	56.34	217	420000	1400000	591763	13	64780	125681	8000000	18611033	76	0.810237	10.5031	0.5634	0.178535	0.99558	0.0081073	-0.810237	15.8937	11.0788	5.3799	95		0	12.948	14.1708	15.32	0.487434	0.940847	0.51808	2	0	0	0	0	0	0
2013	340000	安徽省	340600	淮北市	淮北市2017	18000000	16.7162	116.798	33.9558	41660	9200000	37.255	55.575	217	520000	1500000	605395	12	68128	123523	8700000	20809954	76	0.677179	10.6373	0.55575	0.165338	0.939702	0.0073731	-0.677179	16.0391	11.1291	5.3799	95		0	13.1616	14.2393	15.4516	0.483451	0.933159	0.51808	2	0	0	0	0	0	0
2014	340000	安徽省	340600	淮北市	淮北市2018	19000000	16.7368	116.798	33.9558	43962	9900000	38.56	54.81	217	610000	1700000	703307	10	25697	132140	9400000	22405645	76	0.633596	10.6911	0.5481	0.169207	0.951203	0.0026083	-0.633596	16.1032	10.1541	5.3799	95		0	13.3212	14.3265	15.5019	0.484419	0.935027	0.51808	2	0	0	0	0	0	0
2015	340000	安徽省	340600	淮北市	淮北市2019	19000000	16.7673	116.798	33.9558	47654	11000000	50.51	42.73	218	670000	1900000	754910	10	28781	121800	11000000	25102604	76	0.574106	10.7717	0.4273	0.176261	1.00175	0.0026699	-0.574106	16.1932	10.2675	5.3845	95		0	13.415	14.4574	15.3429	0.491339	0.948385	0.51808	2	0	0	0	0	0	0
2004	340000	安徽省	340700	铜陵市	铜陵市2008	15000000	16.51	117.812	30.9454	44100	3300000	30.3	67.11	73.4	55000	357598	237854	12	20083	40910	2500000	6.50289e+06	77	1.51485	10.6942	0.6711	0.109925	0.766627	0.0061735	-1.51485	14.9951	9.90763	4.29592	96		0	10.9151	12.7872	14.5963	0.488588	0.930252	0.525222	2	0	0	0	0	0	0
2005	340000	安徽省	340700	铜陵市	铜陵市2009	16000000	16.5564	117.812	30.9454	46765	3400000	29.51	67.87	73.9	96040	486384	330450	13	26026	46161	3100000	7598319	77	1.50619	10.7529	0.6787	0.141502	0.910267	0.0075716	-1.50619	15.0502	10.1669	4.30271	96		0	11.4725	13.0947	14.6626	0.489335	0.931673	0.525222	2	0	0	0	0	0	0
2006	340000	安徽省	340700	铜陵市	铜陵市2010	17000000	16.6405	117.812	30.9454	64496	4700000	25.19	72.74	74	98081	573219	347336	11	31838	48489	3900000	9.71568e+06	77	1.28448	11.0744	0.7274	0.122824	0.832416	0.0068219	-1.28448	15.356	10.3684	4.30407	96		0	11.4936	13.259	15.0378	0.495357	0.943139	0.525222	2	0	0	0	0	0	0
2007	340000	安徽省	340700	铜陵市	铜陵市2011	19000000	16.738	117.812	30.9454	79704	5800000	23.36	74.73	74.1	93034	706635	453581	9	23807	50798	4600000	11775250	77	1.16562	11.2861	0.7473	0.121958	0.789296	0.0041088	-1.16562	15.5724	10.0777	4.30542	96		0	11.4407	13.4683	15.2811	0.505547	0.962541	0.525222	2	0	0	0	0	0	0
2008	340000	安徽省	340700	铜陵市	铜陵市2012	19000000	16.7715	117.812	30.9454	84819	6200000	24.66	73.44	74.2	130000	963949	635983	9	33368	59570	5100000	13269060	77	1.12931	11.3483	0.7344	0.15515	0.828589	0.0053707	-1.12931	15.6422	10.4154	4.30676	96		0	11.7753	13.7788	15.3334	0.503369	0.958394	0.525222	2	0	0	0	0	0	0
2009	340000	安徽省	340700	铜陵市	铜陵市2013	20000000	16.7938	117.812	30.9454	91973	6800000	26.1	72.14	74.2	170000	1000000	641758	11	40310	69552	5700000	14575718	77	1.06053	11.4293	0.7214	0.147801	0.844822	0.0059227	-1.06053	15.7333	10.6044	4.30676	96		0	12.0435	13.8214	15.4068	0.504847	0.961208	0.525222	2	0	0	0	0	0	0
2010	340000	安徽省	340700	铜陵市	铜陵市2014	20000000	16.7888	117.812	30.9454	97193	7200000	26.98	71.26	74	180000	1100000	662728	11	19577	69956	6400000	15627643	77	1.00438	11.4845	0.7126	0.146993	0.890932	0.002733	-1.00438	15.7845	9.88211	4.30407	96		0	12.1007	13.8671	15.4456	0.501367	0.954582	0.525222	2	0	0	0	0	0	0
2011	340000	安徽省	340700	铜陵市	铜陵市2015	19000000	16.7814	117.812	30.9454	57387	9100000	33.07	61.75	73.8	210000	1100000	668092	10	22324	69075	7700000	18918589	77	0.755895	10.9576	0.6175	0.121569	0.841066	0.0024489	-0.755895	16.0255	10.0134	4.30136	96		0	12.2549	13.9183	15.5435	0.492617	0.937921	0.525222	2	0	0	0	0	0	0
2012	340000	安徽省	340700	铜陵市	铜陵市2016	19000000	16.7717	117.812	30.9454	59960	9600000	35.38	59.5	171	310000	1500000	807211	8	24303	89951	9400000	21822667	77	0.697278	11.0015	0.595	0.157834	0.986825	0.0025387	-0.697278	16.0745	10.0984	5.14166	96		0	12.6443	14.2282	15.5553	0.49219	0.937108	0.525222	2	0	0	0	0	0	0
2013	340000	安徽省	340700	铜陵市	铜陵市2017	19000000	16.7853	117.812	30.9454	69935	11000000	36.52	58.875	171	820000	1600000	773441	9	27025	90100	9700000	24321198	77	0.552013	11.1553	0.58875	0.142836	0.865923	0.0024084	-0.552013	16.2333	10.2045	5.14166	96		0	13.6171	14.2872	15.7035	0.488157	0.929431	0.525222	2	0	0	0	0	0	0
2014	340000	安徽省	340700	铜陵市	铜陵市2018	20000000	16.8058	117.812	30.9454	75524	12000000	37.66	58.25	171	410000	1500000	737682	11	32806	95636	11000000	26160042	77	0.486961	11.2322	0.5825	0.126269	0.903246	0.0026838	-0.486961	16.3189	10.3984	5.14166	96		0	12.9239	14.2495	15.7784	0.492836	0.938339	0.525222	2	0	0	0	0	0	0
2015	340000	安徽省	340700	铜陵市	铜陵市2019	21000000	16.8364	117.812	30.9454	58726	9600000	48.19	46.33	171	450000	1700000	775782	10	40000	88587	12000000	24815669	77	0.759103	10.9807	0.4633	0.17595	1.26177	0.0041667	-0.759103	16.0773	10.5966	5.14166	96		0	13.017	14.3397	15.3079	0.508683	0.968511	0.525222	2	0	0	0	0	0	0
2004	340000	安徽省	340800	安庆市	安庆市2008	15000000	16.5176	117.064	30.5435	12595	7000000	38.52	42.44	613.3	156000	1100000	384613	33	17558	146800	3400000	12261850	78	0.749496	9.44113	0.4244	0.158889	0.479131	0.0024915	-0.749496	15.7681	9.77327	6.41885	97		0	11.9576	13.9286	14.9111	0.469459	0.911681	0.514938	2	0	0	0	0	0	0
2005	340000	安徽省	340800	安庆市	安庆市2009	16000000	16.5655	117.064	30.5435	13811	7700000	34.59	46.89	614.9	196100	1400000	415553	39	16518	338600	4400000	14491179	78	0.707959	9.53329	0.4689	0.18161	0.571396	0.0021434	-0.707959	15.8576	9.71221	6.42146	97		0	12.1864	14.1517	15.1002	0.47011	0.912946	0.514938	2	0	0	0	0	0	0
2006	340000	安徽省	340800	安庆市	安庆市2010	18000000	16.6892	117.064	30.5435	18604	9900000	31.23	53.03	615.8	268840	1600000	505742	38	23576	166790	5500000	17954604	78	0.583018	9.83118	0.5303	0.163779	0.553658	0.002386	-0.583018	16.1061	10.068	6.42292	97		0	12.5019	14.2969	15.4718	0.489684	0.950957	0.514938	2	0	0	0	0	0	0
2007	340000	安徽省	340800	安庆市	安庆市2011	20000000	16.7881	117.064	30.5435	22893	12000000	29.8	55.33	617.1	387961	2100000	723948	28	27291	207062	6900000	22551706	78	0.474609	10.0386	0.5533	0.176756	0.565531	0.0022448	-0.474609	16.3134	10.2143	6.42503	97		0	12.8687	14.5805	15.7216	0.497059	0.96528	0.514938	2	0	0	0	0	0	0
2008	340000	安徽省	340800	安庆市	安庆市2012	20000000	16.8219	117.064	30.5435	25592	14000000	29.72	55.85	619.5	400000	2500000	856202	31	32667	236568	8500000	26131917	78	0.396527	10.1501	0.5585	0.180686	0.627062	0.0024025	-0.396527	16.4254	10.3941	6.42891	97		0	12.8992	14.7144	15.8429	0.497582	0.966295	0.514938	2	0	0	0	0	0	0
2009	340000	安徽省	340800	安庆市	安庆市2013	21000000	16.8444	117.064	30.5435	22801	14000000	32.61	53.14	621.1	520000	2800000	984572	32	45178	267917	11000000	29494216	78	0.376913	10.0346	0.5314	0.197234	0.752584	0.0031855	-0.376913	16.4675	10.7184	6.43149	97		0	13.1616	14.8441	15.8353	0.498544	0.968163	0.514938	2	0	0	0	0	0	0
2010	340000	安徽省	340800	安庆市	安庆市2014	21000000	16.8398	117.064	30.5435	28808	15000000	33.49	52.76	621.1	540000	3000000	1100000	29	26666	260558	13000000	32948122	78	0.287157	10.2684	0.5276	0.193911	0.815694	0.0017267	-0.287157	16.5527	10.1911	6.43149	97		0	13.1993	14.9123	15.9133	0.494493	0.960296	0.514938	2	0	0	0	0	0	0
2011	340000	安徽省	340800	安庆市	安庆市2015	20000000	16.8317	117.064	30.5435	31101	14000000	36.53	50.36	621.9	550000	3400000	1100000	27	18253	308689	14000000	33801465	78	0.364759	10.345	0.5036	0.237684	1.00771	0.0012878	-0.364759	16.4669	9.81208	6.43278	97		0	13.2177	15.0301	15.781	0.492989	0.957376	0.514938	2	0	0	0	0	0	0
2012	340000	安徽省	340800	安庆市	安庆市2016	20000000	16.823	117.064	30.5435	33294	15000000	39.97	47.49	527	740000	3400000	1300000	25	18074	234915	15000000	35804477	78	0.278865	10.4132	0.4749	0.220191	0.967502	0.0011804	-0.278865	16.5441	9.80223	6.2672	97		0	13.5144	15.0309	15.7995	0.487386	0.946494	0.514938	2	0	0	0	0	0	0
2013	340000	安徽省	340800	安庆市	安庆市2017	20000000	16.8352	117.064	30.5435	36928	17000000	39.835	48.68	530	880000	3700000	1200000	30	19339	240813	17000000	40260139	78	0.181278	10.5168	0.4868	0.218279	0.997978	0.0011317	-0.181278	16.6539	9.86988	6.27288	97		0	13.6877	15.1319	15.934	0.483021	0.938018	0.514938	2	0	0	0	0	0	0
2014	340000	安徽省	340800	安庆市	安庆市2018	21000000	16.8557	117.064	30.5435	41088	19000000	39.7	49.87	530	1100000	4200000	1300000	21	25494	264711	20000000	45862527	78	0.0865493	10.6235	0.4987	0.219124	1.02685	0.0013295	-0.0865493	16.7692	10.1462	6.27288	97		0	13.9377	15.251	16.0734	0.479885	0.931927	0.514938	2	0	0	0	0	0	0
2015	340000	安徽省	340800	安庆市	安庆市2019	22000000	16.8862	117.064	30.5435	50574	24000000	45.98	44.92	529	1300000	4600000	1400000	22	31000	248591	22000000	53751005	78	-0.0993668	10.8312	0.4492	0.194696	0.938859	0.001302	0.0993668	16.9856	10.3417	6.27099	97		0	14.0387	15.3493	16.1853	0.479822	0.931807	0.514938	2	0	0	0	0	0	0
2004	340000	安徽省	341000	黄山市	黄山市2008	4300000	15.2741	118.337	29.7147	16867	2500000	46.86	39.46	148.3	73147	462269	167547	12	12969	118932	1500000	4.89859e+06	79	0.542714	9.73317	0.3946	0.184982	0.619232	0.0051897	-0.542714	14.7314	9.47032	4.99924	98		0	11.2002	13.0439	13.8015	0.220374	0.966866	0.227926	2	0	0	0	0	0	0
2005	340000	安徽省	341000	黄山市	黄山市2009	4500000	15.3264	118.337	29.7147	17977	2700000	46.04	40.62	148.5	93546	580432	207809	12	14424	138313	2100000	5.83294e+06	79	0.529129	9.7969	0.4062	0.217456	0.790817	0.0054039	-0.529129	14.7973	9.57665	5.00059	98		0	11.4462	13.2715	13.8964	0.221333	0.971075	0.227926	2	0	0	0	0	0	0
2006	340000	安徽省	341000	黄山市	黄山市2010	4400000	15.3084	118.337	29.7147	20846	3100000	43.2	44.09	148.3	146909	729805	307860	13	17414	172887	2800000	7.29942e+06	79	0.363671	9.94496	0.4409	0.235939	0.908478	0.0056298	-0.363671	14.9447	9.76503	4.99924	98		0	11.8976	13.5005	14.1258	0.214876	0.942744	0.227926	2	0	0	0	0	0	0
2007	340000	安徽省	341000	黄山市	黄山市2011	4900000	15.4109	118.337	29.7147	25582	3800000	41.99	46.09	148.1	173325	962226	455001	8	20937	195971	3500000	9.11143e+06	79	0.263525	10.1497	0.4609	0.25401	0.921256	0.005527	-0.263525	15.1474	9.94927	4.99789	98		0	12.0629	13.777	14.3728	0.219092	0.961244	0.227926	2	0	0	0	0	0	0
2008	340000	安徽省	341000	黄山市	黄山市2012	5100000	15.4456	118.337	29.7147	28773	4200000	42.33	46.25	147.7	170000	1300000	563024	9	21933	217433	4200000	10679032	79	0.18328	10.2672	0.4625	0.296445	0.980902	0.0051614	-0.18328	15.2623	9.99575	4.99518	98		0	12.0435	14.0464	14.4912	0.21795	0.956232	0.227926	2	0	0	0	0	0	0
2009	340000	安徽省	341000	黄山市	黄山市2013	5200000	15.4685	118.337	29.7147	31993	4700000	42.66	46.33	147.3	200000	1400000	593828	10	25301	230491	4700000	11871748	79	0.104788	10.3733	0.4633	0.290724	1.00352	0.0053798	-0.104788	15.3637	10.1386	4.99247	98		0	12.2061	14.1283	14.5943	0.217945	0.956209	0.227926	2	0	0	0	0	0	0
2010	340000	安徽省	341000	黄山市	黄山市2014	5200000	15.465	118.337	29.7147	37306	5100000	43.06	46.17	147.6	220000	1500000	679903	9	27837	91763	5300000	12885085	79	0.0257838	10.5269	0.4617	0.29461	1.03753	0.0054887	-0.0257838	15.4392	10.2341	4.99451	98		0	12.3014	14.2171	14.6663	0.215404	0.94506	0.227926	2	0	0	0	0	0	0
2011	340000	安徽省	341000	黄山市	黄山市2015	5200000	15.455	118.337	29.7147	38794	5300000	49.73	39.89	147.7	240000	1600000	715955	9	15996	89963	5700000	13671404	79	-0.0299159	10.5661	0.3989	0.301035	1.0667	0.003013	0.0299159	15.4849	9.68009	4.99518	98		0	12.3884	14.2844	14.5659	0.213948	0.938675	0.227926	2	0	0	0	0	0	0
2012	340000	安徽省	341000	黄山市	黄山市2016	5100000	15.4488	118.337	29.7147	41905	5800000	51.35	38.87	148	270000	1700000	757948	6	16052	95751	6100000	14751866	79	-0.119077	10.6432	0.3887	0.2965	1.05603	0.0027829	0.119077	15.5679	9.68359	4.99721	98		0	12.5062	14.3522	14.6229	0.21084	0.925036	0.227926	2	0	0	0	0	0	0
2013	340000	安徽省	341000	黄山市	黄山市2017	5200000	15.4575	118.337	29.7147	44251	6100000	54.03	36.885	148	340000	1900000	751871	8	17321	97349	7200000	16385445	79	-0.168458	10.6977	0.36885	0.303812	1.17186	0.0028334	0.168458	15.626	9.75967	4.99721	98		0	12.7367	14.4346	14.6286	0.210237	0.922391	0.227926	2	0	0	0	0	0	0
2014	340000	安徽省	341000	黄山市	黄山市2018	5300000	15.478	118.337	29.7147	48579	6800000	56.71	34.9	149	450000	1900000	776148	12	20014	104202	8300000	18325580	79	-0.25133	10.791	0.349	0.273803	1.22301	0.0029523	0.25133	15.7294	9.90419	5.00395	98		0	13.017	14.434	14.6767	0.21201	0.93017	0.227926	2	0	0	0	0	0	0
2015	340000	安徽省	341000	黄山市	黄山市2019	5400000	15.5086	118.337	29.7147	57853	8200000	57.82	34.64	149	530000	2000000	810665	13	21415	103521	9500000	21196546	79	-0.408632	10.9657	0.3464	0.240611	1.16436	0.002618	0.408632	15.9172	9.97185	5.00395	98		0	13.1806	14.4926	14.857	0.212041	0.930309	0.227926	2	0	0	0	0	0	0
2004	340000	安徽省	341100	滁州市	滁州市2008	11000000	16.1834	118.317	32.3016	11626	5200000	33.42	42.86	446.1	97007	836922	286367	54	11395	133193	2700000	9326188	80	0.719035	9.36108	0.4286	0.160912	0.528318	0.0021909	-0.719035	15.4644	9.34093	6.10054	99		0	11.4825	13.6375	14.6172	0.390822	0.823774	0.474429	2	0	0	0	0	0	0
2005	340000	安徽省	341100	滁州市	滁州市2009	11000000	16.2344	118.317	32.3016	14002	5800000	31.17	45.49	448.8	126700	1100000	370655	59	9331	155885	3800000	11326977	80	0.667664	9.54703	0.4549	0.187253	0.661055	0.0016194	-0.667664	15.5668	9.1411	6.10658	99		0	11.7496	13.8915	14.7791	0.391788	0.825809	0.474429	2	0	0	0	0	0	0
2006	340000	安徽省	341100	滁州市	滁州市2010	15000000	16.5501	118.317	32.3016	17400	7000000	29.5	49.16	450.5	204681	1300000	505281	62	11745	149988	4700000	13865088	80	0.794925	9.76428	0.4916	0.184169	0.681029	0.0016883	-0.794925	15.7552	9.37118	6.11036	99		0	12.2292	14.0633	15.0451	0.462326	0.974488	0.474429	2	0	0	0	0	0	0
2007	340000	安徽省	341100	滁州市	滁州市2011	17000000	16.6518	118.317	32.3016	21634	8500000	27.93	51.69	451.9	262285	1800000	738584	44	36280	176660	5800000	17337777	80	0.695613	9.98207	0.5169	0.215461	0.677756	0.0042658	-0.695613	15.9562	10.499	6.11346	99		0	12.4772	14.4212	15.2963	0.464954	0.980027	0.474429	2	0	0	0	0	0	0
2008	340000	安徽省	341100	滁州市	滁州市2012	18000000	16.6862	118.317	32.3016	24651	9700000	27.85	52.29	452.5	310000	2300000	969419	47	53739	199183	7100000	20657027	80	0.597831	10.1126	0.5229	0.237992	0.729505	0.0055359	-0.597831	16.0884	10.8919	6.11479	99		0	12.6443	14.6529	15.44	0.464101	0.978229	0.474429	2	0	0	0	0	0	0
2009	340000	安徽省	341100	滁州市	滁州市2013	18000000	16.7091	118.317	32.3016	24190	11000000	27.84	53	450.8	430000	2500000	1100000	55	72596	258305	8900000	24227051	80	0.508321	10.0937	0.53	0.230976	0.821883	0.0066838	-0.508321	16.2007	11.1927	6.11102	99		0	12.9715	14.7353	15.5658	0.463875	0.977754	0.474429	2	0	0	0	0	0	0
2010	340000	安徽省	341100	滁州市	滁州市2014	18000000	16.7053	118.317	32.3016	30562	12000000	28.75	53.62	449.5	520000	2700000	1200000	55	92353	310319	10000000	27401251	80	0.392927	10.3276	0.5362	0.221382	0.854622	0.0076048	-0.392927	16.3123	11.4334	6.10814	99		0	13.1616	14.8045	15.6891	0.461048	0.971795	0.474429	2	0	0	0	0	0	0
2011	340000	安徽省	341100	滁州市	滁州市2015	18000000	16.6957	118.317	32.3016	32634	13000000	29.81	53.22	449.3	640000	3000000	1400000	52	105886	329819	12000000	30652849	80	0.310911	10.3931	0.5322	0.231759	0.920845	0.0081095	-0.310911	16.3848	11.5701	6.10769	99		0	13.3692	14.9228	15.7541	0.456282	0.961749	0.474429	2	0	0	0	0	0	0
2012	340000	安徽省	341100	滁州市	滁州市2016	18000000	16.6889	118.317	32.3016	35301	14000000	34.44	49.71	452	720000	3300000	1700000	53	114366	505961	14000000	34906577	80	0.218194	10.4717	0.4971	0.235345	1.00366	0.0080379	-0.218194	16.4707	11.6472	6.11368	99		0	13.487	15.024	15.7718	0.451518	0.951708	0.474429	2	0	0	0	0	0	0
2013	340000	安徽省	341100	滁州市	滁州市2017	18000000	16.6985	118.317	32.3016	39517	16000000	35.285	50.665	454	870000	3800000	1800000	57	122355	424762	17000000	40121190	80	0.107645	10.5845	0.50665	0.237021	1.0591	0.0076263	-0.107645	16.5908	11.7147	6.1181	99		0	13.6762	15.1512	15.9109	0.446072	0.940229	0.474429	2	0	0	0	0	0	0
2014	340000	安徽省	341100	滁州市	滁州市2018	18000000	16.719	118.317	32.3016	43999	18000000	36.13	51.62	454	1100000	4100000	2000000	50	139230	1200000	20000000	46987317	80	0.0121587	10.692	0.5162	0.225332	1.13516	0.0077275	-0.0121587	16.7069	11.8439	6.1181	99		0	13.8738	15.2167	16.0456	0.445107	0.938194	0.474429	2	0	0	0	0	0	0
2015	340000	安徽省	341100	滁州市	滁州市2019	19000000	16.7496	118.317	32.3016	70429	29000000	42.35	49.08	455	1200000	4600000	2100000	54	148985	241653	24000000	61640196	80	-0.436353	11.1624	0.4908	0.156451	0.832285	0.0051215	0.436353	17.1859	11.9116	6.1203	99		0	13.981	15.3309	16.4742	0.433275	0.913256	0.474429	2	0	0	0	0	0	0
2004	340000	安徽省	341200	阜阳市	阜阳市2008	13000000	16.3987	115.814	32.8901	6475	5400000	36.02	33.39	980.3	109249	1000000	226446	13	8328	66060	3100000	9.95023e+06	81	0.894443	8.77586	0.3339	0.189926	0.571203	0.0015386	-0.894443	15.5043	9.02738	6.88786	100		0	11.6014	13.8431	14.4073	0.464034	0.925794	0.501228	2	0	0	0	0	0	0
2005	340000	安徽省	341200	阜阳市	阜阳市2009	14000000	16.4488	115.814	32.8901	7288	6100000	35.3	35.89	994.1	118156	1300000	299226	15	4842	207827	3700000	11786258	81	0.828604	8.89412	0.3589	0.220459	0.613648	0.0007966	-0.828604	15.6202	8.48508	6.90184	100		0	11.6798	14.1081	14.5955	0.463608	0.924945	0.501228	2	0	0	0	0	0	0
2006	340000	安徽省	341200	阜阳市	阜阳市2010	16000000	16.5798	115.814	32.8901	9068	7200000	33.49	39.17	1006.2	221263	1600000	411810	15	8882	291110	4400000	14219916	81	0.787666	9.11262	0.3917	0.227689	0.61164	0.0012305	-0.787666	15.7921	9.09178	6.91394	100		0	12.3071	14.3123	14.8549	0.483276	0.964184	0.501228	2	0	0	0	0	0	0
2007	340000	安徽省	341200	阜阳市	阜阳市2011	18000000	16.6805	115.814	32.8901	11202	8500000	32.64	40.11	1018.8	325351	2200000	557333	13	6488	279598	5300000	17215012	81	0.721167	9.32394	0.4011	0.253829	0.625445	0.0007604	-0.721167	15.9593	8.77771	6.92638	100		0	12.6927	14.5882	15.0458	0.489363	0.976328	0.501228	2	0	0	0	0	0	0
2008	340000	安徽省	341200	阜阳市	阜阳市2012	18000000	16.7147	115.814	32.8901	12616	9600000	32.79	41.3	1032.8	410000	2700000	693125	11	10512	306723	6400000	20188633	81	0.634868	9.4428	0.413	0.282897	0.665615	0.0010922	-0.634868	16.0799	9.26027	6.94003	100		0	12.9239	14.8172	15.1956	0.488298	0.974203	0.501228	2	0	0	0	0	0	0
2009	340000	安徽省	341200	阜阳市	阜阳市2013	19000000	16.7375	115.814	32.8901	10090	11000000	33.25	41.09	1046.5	2000000	3100000	854566	12	13433	313104	7800000	24739408	81	0.558763	9.2194	0.4109	0.294265	0.738434	0.0012643	-0.558763	16.1787	9.50547	6.95321	100		0	14.4833	14.9554	15.2893	0.487697	0.973004	0.501228	2	0	0	0	0	0	0
2010	340000	安徽省	341200	阜阳市	阜阳市2014	19000000	16.7334	115.814	32.8901	15303	12000000	34.26	42.44	1052.3	600000	3500000	1000000	11	16461	83573	9600000	26786969	81	0.442229	9.63587	0.4244	0.297187	0.808445	0.0013845	-0.442229	16.2912	9.70875	6.95873	100		0	13.3047	15.0778	15.4341	0.482388	0.962411	0.501228	2	0	0	0	0	0	0
2011	340000	安徽省	341200	阜阳市	阜阳市2015	18000000	16.7244	115.814	32.8901	16121	13000000	36.67	40.74	1047	680000	4300000	1200000	10	18463	154491	12000000	30930804	81	0.369251	9.68794	0.4074	0.340523	0.936491	0.0014567	-0.369251	16.3551	9.82352	6.95368	100		0	13.4299	15.2778	15.4571	0.473964	0.945606	0.501228	2	0	0	0	0	0	0
2012	340000	安徽省	341200	阜阳市	阜阳市2016	18000000	16.7169	115.814	32.8901	17642	14000000	38.65	39.79	1052	990000	4400000	1300000	8	20309	81209	16000000	36519741	81	0.261006	9.77809	0.3979	0.310876	1.11981	0.0014487	-0.261006	16.4559	9.91882	6.95845	100		0	13.8055	15.2875	15.5343	0.468582	0.934868	0.501228	2	0	0	0	0	0	0
2013	340000	安徽省	341200	阜阳市	阜阳市2017	18000000	16.7273	115.814	32.8901	19536	16000000	39.545	40.845	1066	1400000	5200000	1600000	8	21934	94289	21000000	44530792	81	0.157463	9.88007	0.40845	0.327927	1.30825	0.0013961	-0.157463	16.5699	9.99579	6.97167	100		0	14.152	15.4549	15.6745	0.460638	0.919019	0.501228	2	0	0	0	0	0	0
2014	340000	安徽省	341200	阜阳市	阜阳市2018	19000000	16.7479	115.814	32.8901	21589	18000000	40.44	41.9	1070	1700000	5700000	1900000	8	41213	440832	26000000	53859122	81	0.0647395	9.97998	0.419	0.326605	1.50216	0.0023423	-0.0647395	16.6831	10.6265	6.97541	100		0	14.352	15.5641	15.8133	0.457741	0.913239	0.501228	2	0	0	0	0	0	0
2015	340000	安徽省	341200	阜阳市	阜阳市2019	19000000	16.7784	115.814	32.8901	32855	27000000	48.85	38.2	1074	2000000	6600000	2000000	10	45335	414713	32000000	70045184	81	-0.334783	10.3999	0.382	0.242248	1.18121	0.001676	0.334783	17.1132	10.7218	6.97915	100		0	14.5036	15.6954	16.1509	0.446919	0.891647	0.501228	2	0	0	0	0	0	0
2004	340000	安徽省	341500	六安市	六安市2008	11000000	16.2416	116.522	31.7337	7473	5300000	37.22	38.56	698.7	99903	992247	260294	10	11006	314904	2700000	9.76204e+06	83	0.750965	8.91919	0.3856	0.185833	0.512375	0.0020613	-0.750965	15.4906	9.3062	6.54922	103		0	11.512	13.8077	14.5377	0.417025	0.950466	0.438758	2	0	0	0	0	0	0
2005	340000	安徽省	341500	六安市	六安市2009	12000000	16.2912	116.522	31.7337	9637	5800000	35.6	40.69	703.8	126362	1300000	330759	11	11442	346995	3800000	11769819	83	0.71095	9.17347	0.4069	0.227566	0.646278	0.0019592	-0.71095	15.5803	9.34505	6.55649	103		0	11.7469	14.1	14.6811	0.416911	0.950206	0.438758	2	0	0	0	0	0	0
2006	340000	安徽省	341500	六安市	六安市2010	12000000	16.333	116.522	31.7337	12047	6800000	34.18	42.26	705.4	180638	1500000	427011	11	13704	507176	4900000	14239194	83	0.606288	9.39665	0.4226	0.219479	0.717701	0.0020269	-0.606288	15.7267	9.52544	6.55877	103		0	12.1043	14.2102	14.8654	0.418353	0.953494	0.438758	2	0	0	0	0	0	0
2007	340000	安徽省	341500	六安市	六安市2011	14000000	16.4331	116.522	31.7337	14586	8200000	32.49	45.33	707.2	244000	2100000	567561	10	22246	239000	5800000	17181316	83	0.512249	9.58789	0.4533	0.255416	0.704704	0.0027096	-0.512249	15.9209	10.0099	6.56131	103		0	12.4049	14.556	15.1297	0.423331	0.964838	0.438758	2	0	0	0	0	0	0
2008	340000	安徽省	341500	六安市	六安市2012	14000000	16.4673	116.522	31.7337	16248	9200000	32.24	46.11	709.9	320000	2500000	692678	14	29917	228030	6900000	19840720	83	0.434497	9.69579	0.4611	0.273461	0.747111	0.0032582	-0.434497	16.0328	10.3062	6.56512	103		0	12.6761	14.7362	15.2586	0.422918	0.963898	0.438758	2	0	0	0	0	0	0
2009	340000	安徽省	341500	六安市	六安市2013	15000000	16.4899	116.522	31.7337	14089	10000000	32.39	47.33	713.5	400000	2900000	818338	14	30403	257192	8200000	22725761	83	0.361657	9.55322	0.4733	0.28311	0.815938	0.0030096	-0.361657	16.1283	10.3223	6.57018	103		0	12.8992	14.8663	15.3802	0.421828	0.961414	0.438758	2	0	0	0	0	0	0
2010	340000	安徽省	341500	六安市	六安市2014	14000000	16.4857	116.522	31.7337	19211	11000000	32.89	47.47	718.6	370000	3200000	948426	16	35191	264012	9600000	25393442	83	0.276101	9.86329	0.4747	0.293486	0.874375	0.0032114	-0.276101	16.2096	10.4685	6.5773	103		0	12.8213	14.9837	15.4645	0.416411	0.949067	0.438758	2	0	0	0	0	0	0
2011	340000	安徽省	341500	六安市	六安市2015	14000000	16.4769	116.522	31.7337	21524	10000000	36.17	46.08	719.1	520000	3600000	1000000	13	38720	249752	11000000	26462424	83	0.34248	9.97697	0.4608	0.3555	1.06441	0.0038092	-0.34248	16.1345	10.5641	6.578	103		0	13.1616	15.1002	15.3597	0.414033	0.943648	0.438758	2	0	0	0	0	0	0
2012	340000	安徽省	341500	六安市	六安市2016	14000000	16.4691	116.522	31.7337	23298	11000000	37.39	44.27	584	550000	3400000	982613	14	38009	238000	12000000	28263524	83	0.248292	10.0562	0.4427	0.308741	1.07639	0.00343	-0.248292	16.2208	10.5456	6.3699	103		0	13.2177	15.0455	15.4059	0.408744	0.931592	0.438758	2	0	0	0	0	0	0
2013	340000	安徽省	341500	六安市	六安市2017	14000000	16.4801	116.522	31.7337	24406	12000000	40.755	42.44	588	700000	3800000	1100000	20	43786	247516	15000000	32952733	83	0.206649	10.1026	0.4244	0.321355	1.31623	0.0037486	-0.206649	16.2734	10.6871	6.37673	103		0	13.4588	15.1382	15.4163	0.407985	0.929863	0.438758	2	0	0	0	0	0	0
2014	340000	安徽省	341500	六安市	六安市2018	15000000	16.5006	116.522	31.7337	26731	13000000	44.12	40.61	588	1000000	4100000	1200000	20	50306	275049	18000000	38066411	83	0.12938	10.1936	0.4061	0.320623	1.43387	0.0039056	-0.12938	16.3712	10.8259	6.37673	103		0	13.8255	15.2337	15.4701	0.408082	0.930085	0.438758	2	0	0	0	0	0	0
2015	340000	安徽省	341500	六安市	六安市2019	15000000	16.5311	116.522	31.7337	33370	16000000	50.47	36.14	590	1100000	4700000	1300000	15	54870	262981	22000000	45694959	83	-0.069375	10.4154	0.3614	0.292587	1.35809	0.003387	0.069375	16.6005	10.9127	6.38012	103		0	13.9465	15.3715	15.5828	0.406659	0.926841	0.438758	2	0	0	0	0	0	0
2004	340000	安徽省	341600	亳州市	亳州市2008	5800000	15.5736	115.779	33.8446	7918	4000000	40.23	30.32	584.7	73600	609322	126946	6	8558	118782	1500000	6.45641e+06	84	0.361313	8.97702	0.3032	0.15074	0.363235	0.0021172	-0.361313	15.2123	9.05462	6.3711	104		0	11.2064	13.3201	14.0189	0.283579	0.917701	0.309011	2	0	0	0	0	0	0
2005	340000	安徽省	341600	亳州市	亳州市2009	6100000	15.6259	115.779	33.8446	8477	4300000	37.51	34.12	592.8	109866	801010	173185	4	11651	122588	2000000	7.56932e+06	84	0.347314	9.04523	0.3412	0.18545	0.468235	0.0026974	-0.347314	15.2786	9.36315	6.38486	104		0	11.607	13.5936	14.2033	0.28406	0.919255	0.309011	2	0	0	0	0	0	0
2006	340000	安徽省	341600	亳州市	亳州市2010	7100000	15.7751	115.779	33.8446	10318	5100000	35.9	37.36	598.8	152239	1000000	232980	3	16562	135908	2400000	9.1578e+06	84	0.324897	9.24174	0.3736	0.201531	0.47735	0.0032298	-0.324897	15.4502	9.71487	6.39493	104		0	11.9332	13.8484	14.4656	0.298257	0.9652	0.309011	2	0	0	0	0	0	0
2007	340000	安徽省	341600	亳州市	亳州市2011	7900000	15.8776	115.779	33.8446	12868	6300000	34.18	39.64	602.5	234235	1400000	340441	3	26733	157742	3300000	11688683	84	0.226877	9.46258	0.3964	0.221205	0.520721	0.004266	-0.226877	15.6507	10.1937	6.40109	104		0	12.3641	14.1421	14.7254	0.301384	0.97532	0.309011	2	0	0	0	0	0	0
2008	340000	安徽省	341600	亳州市	亳州市2012	8100000	15.9123	115.779	33.8446	14642	7200000	34.33	40.36	608.4	230000	1800000	476878	5	36263	190597	4300000	14150206	84	0.128736	9.59172	0.4036	0.247695	0.596902	0.0050671	-0.128736	15.7835	10.4986	6.41083	104		0	12.3458	14.388	14.8762	0.300502	0.972465	0.309011	2	0	0	0	0	0	0
2009	340000	安徽省	341600	亳州市	亳州市2013	8300000	15.9352	115.779	33.8446	12498	7900000	34.89	40.46	627.9	300000	2100000	643813	5	47783	211727	5200000	16408403	84	0.0514306	9.4334	0.4046	0.260945	0.659397	0.0060401	-0.0514306	15.8838	10.7744	6.44238	104		0	12.6115	14.5403	14.9789	0.299996	0.970827	0.309011	2	0	0	0	0	0	0
2010	340000	安徽省	341600	亳州市	亳州市2014	8300000	15.9317	115.779	33.8446	17769	8800000	38.53	39.46	633.6	350000	2300000	726963	5	59687	220000	6400000	18921196	84	-0.0627114	9.78527	0.3946	0.259404	0.726259	0.0067548	0.0627114	15.9944	10.9969	6.45142	104		0	12.7657	14.645	15.0645	0.297312	0.96214	0.309011	2	0	0	0	0	0	0
2011	340000	安徽省	341600	亳州市	亳州市2015	8200000	15.9217	115.779	33.8446	18771	9400000	40.04	39.27	634.6	410000	2800000	825881	6	65656	370389	7800000	21726149	84	-0.137296	9.84012	0.3927	0.294755	0.830684	0.0069653	0.137296	16.059	11.0922	6.45299	104		0	12.9239	14.8374	15.1243	0.29164	0.943786	0.309011	2	0	0	0	0	0	0
2012	340000	安徽省	341600	亳州市	亳州市2016	8200000	15.9155	115.779	33.8446	20611	10000000	41.57	38.71	641	520000	2800000	870239	6	72279	477300	10000000	25573208	84	-0.247682	9.93363	0.3871	0.2663	0.990826	0.0069093	0.247682	16.1632	11.1883	6.46303	104		0	13.1616	14.84	15.2141	0.28847	0.933528	0.309011	2	0	0	0	0	0	0
2013	340000	安徽省	341600	亳州市	亳州市2017	8200000	15.9242	115.779	33.8446	22385	11000000	43.1	38.805	649	890000	3300000	945506	4	78064	373578	13000000	30430780	84	-0.333474	10.0162	0.38805	0.282682	1.16301	0.0067894	0.333474	16.2577	11.2653	6.47543	104		0	13.699	14.9942	15.311	0.284385	0.920307	0.309011	2	0	0	0	0	0	0
2014	340000	安徽省	341600	亳州市	亳州市2018	8400000	15.9447	115.779	33.8446	24547	13000000	44.63	38.9	654	1100000	3400000	1100000	3	90108	269857	17000000	35421808	84	-0.418033	10.1084	0.389	0.269033	1.30195	0.0070552	0.418033	16.3628	11.4088	6.48311	104		0	13.8925	15.0498	15.4186	0.284536	0.920796	0.309011	2	0	0	0	0	0	0
2015	340000	安徽省	341600	亳州市	亳州市2019	8700000	15.9753	115.779	33.8446	33314	17000000	50.83	35.55	660	1200000	3700000	1300000	2	96416	249990	20000000	44005290	84	-0.701871	10.4138	0.3555	0.213489	1.13777	0.0055126	0.701871	16.6771	11.4764	6.49224	104		0	14.0306	15.133	15.6429	0.282212	0.913277	0.309011	2	0	0	0	0	0	0
2004	340000	安徽省	341700	池州市	池州市2008	3700000	15.1236	117.492	30.6648	14147	1900000	38.8	40.83	158.7	45118	428349	178002	11	10608	39806	1200000	3.86946e+06	85	0.653725	9.55733	0.4083	0.222635	0.63879	0.0055135	-0.653725	14.4699	9.26936	5.06702	105		0	10.717	12.9677	13.5742	0.207715	0.807513	0.257228	2	0	0	0	0	0	0
2005	340000	安徽省	341700	池州市	池州市2009	3900000	15.1722	117.492	30.6648	17295	2500000	40.85	42.47	159.4	69486	547496	240977	10	11932	42588	1700000	5.08094e+06	85	0.458225	9.75823	0.4247	0.222931	0.690124	0.0048585	-0.458225	14.714	9.38698	5.07142	105		0	11.1489	13.2131	13.8576	0.205381	0.798439	0.257228	2	0	0	0	0	0	0
2006	340000	安徽省	341700	池州市	池州市2010	5500000	15.5158	117.492	30.6648	21437	3000000	38.2	46.61	160.2	112433	681120	312066	12	16167	61754	2500000	6.69071e+06	85	0.598886	9.97292	0.4661	0.226403	0.823313	0.0053739	-0.598886	14.9169	9.69073	5.07642	105		0	11.6301	13.4315	14.1536	0.249022	0.968101	0.257228	2	0	0	0	0	0	0
2007	340000	安徽省	341700	池州市	池州市2011	6100000	15.6159	117.492	30.6648	26345	3700000	35.34	49.54	160.9	125819	881080	409908	7	18077	67698	3200000	8.4068e+06	85	0.485339	10.1791	0.4954	0.236539	0.846359	0.004853	-0.485339	15.1305	9.8024	5.08078	105		0	11.7426	13.6889	14.4282	0.251351	0.977153	0.257228	2	0	0	0	0	0	0
2008	340000	安徽省	341700	池州市	池州市2012	6300000	15.65	117.492	30.6648	29471	4200000	36.19	48.92	161.7	150000	1100000	523746	10	21017	75794	3700000	9791002	85	0.405487	10.2912	0.4892	0.270028	0.883677	0.0050347	-0.405487	15.2445	9.95309	5.08574	105		0	11.9184	13.9353	14.5295	0.250919	0.975474	0.257228	2	0	0	0	0	0	0
2009	340000	安徽省	341700	池州市	池州市2013	6400000	15.6726	117.492	30.6648	28534	4600000	36.62	48.8	161.9	180000	1300000	651393	11	26208	88924	4000000	10908618	85	0.326199	10.2589	0.488	0.282699	0.866194	0.0056697	-0.326199	15.3464	10.1738	5.08698	105		0	12.1007	14.0831	14.629	0.250485	0.973785	0.257228	2	0	0	0	0	0	0
2010	340000	安徽省	341700	池州市	池州市2014	6400000	15.6684	117.492	30.6648	36267	5200000	39.6	47.14	161.3	190000	1400000	684360	14	30260	12274	4600000	12131904	85	0.209683	10.4987	0.4714	0.268429	0.893018	0.0058511	-0.209683	15.4587	10.3176	5.08327	105		0	12.1548	14.1435	14.7067	0.248895	0.967606	0.257228	2	0	0	0	0	0	0
2011	340000	安徽省	341700	池州市	池州市2015	6300000	15.6597	117.492	30.6648	38014	5400000	40.91	46.14	161.1	230000	1500000	957790	15	34703	88511	4800000	13057018	85	0.149019	10.5457	0.4614	0.270901	0.878304	0.0063706	-0.149019	15.5107	10.4546	5.08203	105		0	12.3458	14.2047	14.7372	0.247036	0.960379	0.257228	2	0	0	0	0	0	0
2012	340000	安徽省	341700	池州市	池州市2016	6300000	15.6518	117.492	30.6648	40919	5900000	44.15	43.77	162	280000	1500000	714530	12	36132	90700	5100000	13596465	85	0.0629682	10.6194	0.4377	0.25296	0.857967	0.0061343	-0.0629682	15.5888	10.4949	5.0876	105		0	12.5426	14.2143	14.7626	0.245499	0.954402	0.257228	2	0	0	0	0	0	0
2013	340000	安徽省	341700	池州市	池州市2017	6300000	15.6628	117.492	30.6648	43178	6200000	45.46	43.03	162	350000	1400000	651887	12	39006	88165	5600000	14457119	85	0.0157861	10.6731	0.4303	0.230014	0.897714	0.0062475	-0.0157861	15.6471	10.5715	5.0876	105		0	12.7657	14.1774	14.8038	0.246534	0.958428	0.257228	2	0	0	0	0	0	0
2014	340000	安徽省	341700	池州市	池州市2018	6500000	15.6834	117.492	30.6648	46865	6800000	46.77	42.29	162	420000	1500000	644920	10	39588	97553	6100000	15740362	85	-0.0562841	10.7551	0.4229	0.225475	0.890234	0.0057799	0.0562841	15.7396	10.5863	5.0876	105		0	12.948	14.2501	14.879	0.246693	0.959043	0.257228	2	0	0	0	0	0	0
2015	340000	安徽省	341700	池州市	池州市2019	6700000	15.7139	117.492	30.6648	56217	8300000	45.73	44.15	162	490000	1600000	635875	7	40223	89572	6900000	18135232	85	-0.220268	10.937	0.4415	0.197839	0.824148	0.0048345	0.220268	15.9342	10.6022	5.0876	105		0	13.1022	14.3139	15.1166	0.246117	0.956805	0.257228	2	0	0	0	0	0	0
2004	340000	安徽省	341800	宣城市	宣城市2008	8600000	15.9699	118.759	30.9407	15953	4100000	38.9	42.97	277	70518	684537	276325	37	12870	98300	2000000	7.30299e+06	86	0.739498	9.67746	0.4297	0.166307	0.49266	0.0031267	-0.739498	15.2304	9.46265	5.62402	106		0	11.1636	13.4365	14.3857	0.350181	0.852318	0.410857	2	0	0	0	0	0	0
2005	340000	安徽省	341800	宣城市	宣城市2009	9100000	16.0187	118.759	30.9407	16774	4300000	38.42	43.52	277.3	117700	866391	354225	43	14709	107372	2800000	8.63967e+06	86	0.738161	9.72765	0.4352	0.200197	0.65491	0.0033988	-0.738161	15.2805	9.59621	5.6251	106		0	11.6759	13.6721	14.4486	0.353814	0.861161	0.410857	2	0	0	0	0	0	0
2006	340000	安徽省	341800	宣城市	宣城市2010	12000000	16.264	118.759	30.9407	20754	5300000	35.95	47.21	278.1	207900	1000000	498310	48	21095	157482	3900000	11061426	86	0.788977	9.94054	0.4721	0.198359	0.733413	0.0040127	-0.788977	15.4751	9.95679	5.62798	106		0	12.2448	13.8574	14.7245	0.398469	0.969848	0.410857	2	0	0	0	0	0	0
2007	340000	安徽省	341800	宣城市	宣城市2011	13000000	16.364	118.759	30.9407	26360	6700000	32.68	52.12	278.9	224392	1400000	683601	39	31195	128750	4800000	14050211	86	0.644308	10.1796	0.5212	0.211771	0.717833	0.0046463	-0.644308	15.7197	10.348	5.63085	106		0	12.3211	14.1675	15.0681	0.400853	0.975652	0.410857	2	0	0	0	0	0	0
2008	340000	安徽省	341800	宣城市	宣城市2012	13000000	16.3981	118.759	30.9407	29636	7600000	33.1	52.16	279.5	260000	1800000	869360	35	43625	152567	5900000	16643758	86	0.557766	10.2968	0.5216	0.235887	0.782413	0.0057593	-0.557766	15.8403	10.6834	5.633	106		0	12.4684	14.3959	15.1895	0.400096	0.973808	0.410857	2	0	0	0	0	0	0
2009	340000	安徽省	341800	宣城市	宣城市2013	14000000	16.4207	118.759	30.9407	30100	8400000	33.23	52.55	279.9	330000	2100000	1100000	38	57303	170934	7100000	19293548	86	0.473654	10.3123	0.5255	0.243449	0.848135	0.0067991	-0.473654	15.9471	10.9561	5.63443	106		0	12.7068	14.5342	15.3037	0.399303	0.971878	0.410857	2	0	0	0	0	0	0
2010	340000	安徽省	341800	宣城市	宣城市2014	13000000	16.4165	118.759	30.9407	35726	9200000	35.75	51.4	280	360000	2200000	1200000	38	69002	175287	8300000	21551808	86	0.384324	10.4837	0.514	0.242472	0.905346	0.0075196	-0.384324	16.0321	11.1419	5.63479	106		0	12.7939	14.6153	15.3666	0.396543	0.965161	0.410857	2	0	0	0	0	0	0
2011	340000	安徽省	341800	宣城市	宣城市2015	13000000	16.4078	118.759	30.9407	37610	9700000	38.79	48.72	280	430000	2400000	1300000	33	79606	174225	9000000	23187324	86	0.318648	10.5351	0.4872	0.250352	0.926766	0.0081945	-0.318648	16.0891	11.2848	5.63479	106		0	12.9715	14.7043	15.3701	0.393111	0.956806	0.410857	2	0	0	0	0	0	0
2012	340000	安徽省	341800	宣城市	宣城市2016	13000000	16.3998	118.759	30.9407	40740	11000000	40.47	47.47	280	510000	2500000	1400000	33	85976	173651	10000000	25743675	86	0.225505	10.615	0.4747	0.240846	0.984431	0.0081276	-0.225505	16.1743	11.3618	5.63479	106		0	13.1422	14.7507	15.4292	0.388817	0.946356	0.410857	2	0	0	0	0	0	0
2013	340000	安徽省	341800	宣城市	宣城市2017	13000000	16.411	118.759	30.9407	45467	12000000	40.74	48.09	280	630000	2700000	1400000	31	92386	178487	12000000	29227713	86	0.122671	10.7248	0.4809	0.230546	1.0343	0.0077926	-0.122671	16.2883	11.4337	5.63479	106		0	13.3535	14.821	15.5562	0.38597	0.939427	0.410857	2	0	0	0	0	0	0
2014	340000	安徽省	341800	宣城市	宣城市2018	14000000	16.4315	118.759	30.9407	50065	13000000	41.01	48.71	280	770000	2900000	1500000	21	112397	198682	14000000	32539554	86	0.0379027	10.8211	0.4871	0.219677	1.04855	0.008533	-0.0379027	16.3936	11.6298	5.63479	106		0	13.5541	14.878	15.6743	0.385798	0.939009	0.410857	2	0	0	0	0	0	0
2015	340000	安徽省	341800	宣城市	宣城市2019	14000000	16.462	118.759	30.9407	58819	16000000	43.12	47.3	279	860000	3300000	1700000	29	120265	180770	15000000	36781952	86	-0.101374	10.9822	0.473	0.208609	0.96377	0.0077044	0.101374	16.5634	11.6975	5.63121	106		0	13.6647	14.9961	15.8148	0.38511	0.937333	0.410857	2	0	0	0	0	0	0
2004	350000	福建省	350100	福州市	福州市2008	29000000	17.1849	119.296	26.0745	33615	23000000	42.26	47.45	630	613171	1800000	1700000	485	100150	269786	31000000	58112397	87	0.240759	10.4228	0.4745	0.0780134	1.34764	0.0043845	-0.240759	16.9441	11.5144	6.44572	107	2010	1	13.3264	14.3932	16.1986	0.567172	0.887949	0.638743	1	1	0	1	0	0	0
2005	350000	福建省	350100	福州市	福州市2009	32000000	17.273	119.296	26.0745	38015	26000000	48.15	42.56	636.9	840775	2100000	2000000	461	103227	270695	41000000	72193720	87	0.197857	10.5458	0.4256	0.0787592	1.57047	0.0039641	-0.197857	17.0752	11.5447	6.45661	107	2010	1	13.6421	14.5338	16.2209	0.594333	0.930473	0.638743	1	1	0	0	1	0	0
2006	350000	福建省	350100	福州市	福州市2010	36000000	17.401	119.296	26.0745	44667	31000000	46.06	44.88	641.9	5300000	2600000	2500000	443	118524	841771	50000000	92698101	87	0.144021	10.707	0.4488	0.0840174	1.60259	0.0037947	-0.144021	17.257	11.6829	6.46443	107	2010	1	15.4832	14.7803	16.4558	0.616349	0.96494	0.638743	1	1	1	0	0	0	0
2007	350000	福建省	350100	福州市	福州市2011	40000000	17.5019	119.296	26.0745	52152	37000000	45.5	45.8	647.7	1300000	3600000	3200000	338	127745	910500	59000000	105600000	87	0.0656631	10.8619	0.458	0.0972334	1.57795	0.003419	-0.0656631	17.4362	11.7578	6.47343	107	2010	1	14.1027	15.1056	16.6553	0.622965	0.975299	0.638743	1	1	0	0	0	0	0
2008	350000	福建省	350100	福州市	福州市2012	41000000	17.5362	119.296	26.0745	58304	42000000	45.84	45.44	652.3	1700000	4100000	3800000	333	133877	1000000	67000000	120200000	87	-0.0213723	10.9734	0.4544	0.0973699	1.59111	0.0031737	0.0213723	17.5575	11.8047	6.4805	107	2010	1	14.3636	15.2283	16.7688	0.623663	0.976391	0.638743	1	1	0	0	0	1	0
2009	350000	福建省	350100	福州市	福州市2013	42000000	17.5589	119.296	26.0745	71427	47000000	45.8	45.6	655.4	2000000	5300000	4500000	326	143036	1100000	82000000	141500000	87	-0.102187	11.1765	0.456	0.114106	1.74413	0.0030573	0.102187	17.6611	11.8709	6.48525	107	2010	1	14.4935	15.4904	16.8758	0.620502	0.971442	0.638743	1	1	0	0	0	0	1
2010	350000	福建省	350100	福州市	福州市2014	42000000	17.5549	119.296	26.0745	69995	52000000	46.45	45.5	670.2	2100000	5700000	5100000	316	154651	1100000	98000000	163600000	87	-0.205938	11.1562	0.455	0.111199	1.88945	0.0029918	0.205938	17.7608	11.9489	6.50758	107	2010	1	14.5479	15.5644	16.9733	0.61587	0.96419	0.638743	1	1	0	0	0	0	0
2011	350000	福建省	350100	福州市	福州市2015	42000000	17.5458	119.296	26.0745	75259	56000000	48.66	43.6	676.6	2100000	7300000	5600000	291	167852	1100000	110000000	178900000	87	-0.298332	11.2287	0.436	0.129214	1.89361	0.0029877	0.298332	17.8441	12.0308	6.51708	107	2010	1	14.5431	15.7978	17.014	0.603831	0.945342	0.638743	1	1	0	0	0	0	0
2012	350000	福建省	350100	福州市	福州市2016	41000000	17.5384	119.296	26.0745	82251	62000000	50.26	41.8	683	2500000	8300000	6000000	261	181372	1100000	120000000	201300000	87	-0.403882	11.3175	0.418	0.13391	1.95634	0.0029265	0.403882	17.9423	12.1083	6.52649	107	2010	1	14.7116	15.9317	17.07	0.592068	0.926927	0.638743	1	1	0	0	0	0	0
2013	350000	福建省	350100	福州市	福州市2017	42000000	17.5487	119.296	26.0745	92144	70000000	51.585	41.295	690	2900000	9400000	6300000	252	198527	1100000	130000000	223500000	87	-0.519172	11.4311	0.41295	0.133603	1.89554	0.0028251	0.519172	18.0679	12.1987	6.53669	107	2010	1	14.8663	16.055	17.1835	0.584339	0.914826	0.638743	1	1	0	0	0	0	0
2014	350000	福建省	350100	福州市	福州市2018	43000000	17.5692	119.296	26.0745	102037	79000000	52.91	40.79	698	3500000	9200000	6800000	242	77897	1100000	150000000	248600000	87	-0.610233	11.5331	0.4079	0.117701	1.89866	0.0009915	0.610233	18.1795	11.2631	6.54822	107	2010	1	15.0683	16.0399	17.2827	0.588415	0.921207	0.638743	1	1	0	0	0	0	0
2015	350000	福建省	350100	福州市	福州市2019	44000000	17.5998	119.296	26.0745	120879	94000000	53.61	40.79	706	3700000	9500000	6700000	250	94116	1100000	170000000	286500000	87	-0.758171	11.7026	0.4079	0.101124	1.82468	0.0010021	0.758171	18.358	11.4523	6.55962	107	2010	1	15.1238	16.0665	17.4612	0.590562	0.924568	0.638743	1	1	0	0	0	0	0
2004	350000	福建省	350200	厦门市	厦门市2008	22000000	16.9224	118.089	24.4798	62651	16000000	46.18	52.44	170	540600	2400000	2200000	474	204243	467300	24000000	45153557	88	0.359633	11.0453	0.5244	0.152619	1.51885	0.0130923	-0.359633	16.5628	12.2271	5.1358	108	2010	1	13.2004	14.683	15.9173	0.489852	0.865173	0.56619	1	1	0	1	0	0	0
2005	350000	福建省	350200	厦门市	厦门市2009	25000000	17.0259	118.089	24.4798	68938	17000000	51.56	47.26	175.3	645200	2700000	2400000	484	168674	533000	30000000	53771653	88	0.355539	11.141	0.4726	0.154299	1.72092	0.0097093	-0.355539	16.6704	12.0357	5.1665	108	2010	1	13.3773	14.8015	15.9209	0.522473	0.922788	0.56619	1	1	0	0	1	0	0
2006	350000	福建省	350200	厦门市	厦门市2010	27000000	17.1182	118.089	24.4798	58337	21000000	49.15	49.73	178.6	3600000	3100000	2900000	455	169653	537924	36000000	67125948	88	0.277397	10.974	0.4973	0.148998	1.75805	0.0082353	-0.277397	16.8408	12.0415	5.18515	108	2010	1	15.0909	14.937	16.1423	0.538917	0.951831	0.56619	1	1	1	0	0	0	0
2007	350000	福建省	350200	厦门市	厦门市2011	30000000	17.2192	118.089	24.4798	70832	25000000	47.95	51.08	182.7	1000000	3900000	3700000	364	172566	630800	43000000	78280302	88	0.169248	11.1681	0.5108	0.15322	1.7094	0.0067958	-0.169248	17.05	12.0585	5.20785	108	2010	1	13.8222	15.1741	16.3782	0.548595	0.968925	0.56619	1	1	0	0	0	0	0
2008	350000	福建省	350200	厦门市	厦门市2012	31000000	17.2535	118.089	24.4798	77392	28000000	50.33	48.77	188.1	1300000	4600000	4200000	399	159453	750400	46000000	84846742	88	0.0997287	11.2567	0.4877	0.163637	1.61725	0.0056602	-0.0997287	17.1538	11.9795	5.23697	108	2010	1	14.0701	15.3437	16.4357	0.549611	0.970719	0.56619	1	1	0	0	0	1	0
2009	350000	福建省	350200	厦门市	厦门市2013	32000000	17.2763	118.089	24.4798	153206	30000000	51.6	47.54	193.9	1400000	5200000	4900000	391	185608	765500	58000000	101200000	88	0.0535336	11.9396	0.4754	0.17121	1.93613	0.0061497	-0.0535336	17.2227	12.1314	5.26734	108	2010	1	14.1303	15.4579	16.4791	0.550244	0.971837	0.56619	1	1	0	0	0	0	1
2010	350000	福建省	350200	厦门市	厦门市2014	32000000	17.2723	118.089	24.4798	86832	33000000	54.67	44.61	200.1	1500000	5500000	5400000	381	197101	1100000	66000000	113000000	88	-0.0316421	11.3717	0.4461	0.167478	2.02958	0.006021	0.0316421	17.304	12.1915	5.29882	108	2010	1	14.1939	15.5171	16.4968	0.547993	0.967862	0.56619	1	1	0	0	0	0	0
2011	350000	福建省	350200	厦门市	厦门市2015	31000000	17.2631	118.089	24.4798	90379	35000000	55.71	43.6	207.3	1400000	6500000	6100000	359	209373	1400000	76000000	126100000	88	-0.0980092	11.4118	0.436	0.187872	2.18319	0.0060407	0.0980092	17.3611	12.2519	5.33417	108	2010	1	14.1801	15.6891	16.531	0.541133	0.955745	0.56619	1	1	0	0	0	0	0
2012	350000	福建省	350200	厦门市	厦门市2016	31000000	17.2559	118.089	24.4798	97282	38000000	58.57	40.82	216	1700000	7600000	6500000	324	222401	2100000	77000000	133500000	88	-0.193027	11.4854	0.4082	0.200472	2.04663	0.005877	0.193027	17.4489	12.3122	5.37528	108	2010	1	14.3402	15.8419	16.5529	0.533105	0.941566	0.56619	1	1	0	0	0	0	0
2013	350000	福建省	350200	厦门市	厦门市2017	32000000	17.266	118.089	24.4798	107648	43000000	58.365	41.075	226	2100000	8000000	7000000	311	237830	1500000	89000000	150200000	88	-0.307852	11.5866	0.41075	0.185897	2.06411	0.0055466	0.307852	17.5739	12.3793	5.42054	108	2010	1	14.5527	15.8913	16.6841	0.530008	0.936097	0.56619	1	1	0	0	0	0	0
2014	350000	福建省	350200	厦门市	厦门市2018	32000000	17.2865	118.089	24.4798	118015	48000000	58.16	41.33	237	2400000	8900000	7500000	320	172500	3300000	98000000	167900000	88	-0.398378	11.6786	0.4133	0.18627	2.03689	0.0036002	0.398378	17.6849	12.0582	5.46806	108	2010	1	14.6826	16.0044	16.8013	0.52838	0.93322	0.56619	1	1	0	0	0	0	0
2015	350000	福建省	350200	厦门市	厦门市2019	33000000	17.317	118.089	24.4798	142739	60000000	57.96	41.6	252	2400000	9100000	7700000	340	197995	5100000	110000000	195000000	88	-0.591987	11.8688	0.416	0.15229	1.8418	0.0033027	0.591987	17.909	12.196	5.52943	108	2010	1	14.6742	16.027	17.0319	0.529115	0.93452	0.56619	1	1	0	0	0	0	0
2004	350000	福建省	350400	三明市	三明市2008	7600000	15.8424	117.639	26.2634	25407	6700000	31.39	47.82	269.7	161184	530180	329580	26	6600	146612	4100000	11952804	89	0.129388	10.1428	0.4782	0.0794965	0.61229	0.0009896	-0.129388	15.713	8.79482	5.59731	110		1	11.9903	13.181	14.9753	0.313301	0.886787	0.353299	1	0	0	0	0	0	0
2005	350000	福建省	350400	三明市	三明市2009	8300000	15.927	117.639	26.2634	30370	8000000	36.06	45.66	270.1	183815	751466	379648	27	7460	150189	5600000	15075998	89	0.0317904	10.3212	0.4566	0.0939046	0.696048	0.0009322	-0.0317904	15.8953	8.91731	5.59879	110		1	12.1217	13.5298	15.1113	0.319016	0.902961	0.353299	1	0	0	0	0	0	0
2006	350000	福建省	350400	三明市	三明市2010	9800000	16.0997	117.639	26.2634	37917	9800000	33.5	49.25	271.9	230906	970095	496415	30	8635	173150	7000000	18645285	89	0.00682826	10.5432	0.4925	0.0994865	0.715476	0.0008855	-0.00682826	16.0929	9.06358	5.60543	110		1	12.3498	13.7851	15.3846	0.340602	0.96406	0.353299	1	0	0	0	0	0	0
2007	350000	福建省	350400	三明市	三明市2011	11000000	16.2009	117.639	26.2634	48376	12000000	33.47	50.41	273	318615	1200000	645368	22	9201	183731	8300000	22860071	89	-0.109348	10.7868	0.5041	0.09973	0.687199	0.0007593	0.109348	16.3102	9.12707	5.60947	110		1	12.6717	14.0049	15.6252	0.344929	0.976308	0.353299	1	0	0	0	0	0	0
2008	350000	福建省	350400	三明市	三明市2012	11000000	16.2352	117.639	26.2634	53422	13000000	33.3	50.95	273.8	440000	1500000	774353	19	10300	196480	9900000	26250524	89	-0.175015	10.886	0.5095	0.114407	0.735493	0.0007691	0.175015	16.4102	9.2399	5.6124	110		1	12.9945	14.2422	15.7359	0.344387	0.974773	0.353299	1	0	0	0	0	0	0
2009	350000	福建省	350400	三明市	三明市2013	12000000	16.258	117.639	26.2634	53151	15000000	32.13	52.24	276.4	530000	1900000	898450	18	12500	211830	11000000	29509590	89	-0.250522	10.8809	0.5224	0.126803	0.754856	0.000846	0.250522	16.5085	9.43348	5.62185	110		1	13.1806	14.4434	15.8592	0.343091	0.971107	0.353299	1	0	0	0	0	0	0
2010	350000	福建省	350400	三明市	三明市2014	11000000	16.2541	117.639	26.2634	64590	16000000	32.41	52.49	281.2	550000	2000000	909210	18	14033	199447	12000000	31875457	89	-0.347205	11.0758	0.5249	0.122671	0.736293	0.0008656	0.347205	16.6013	9.54917	5.63907	110		1	13.2177	14.503	15.9567	0.340713	0.964374	0.353299	1	0	0	0	0	0	0
2011	350000	福建省	350400	三明市	三明市2015	11000000	16.2448	117.639	26.2634	67978	17000000	34.2	51.09	284.1	540000	2400000	936821	19	15636	188734	12000000	33357907	89	-0.411586	11.127	0.5109	0.140494	0.704651	0.0009128	0.411586	16.6564	9.65733	5.64933	110		1	13.1993	14.6938	15.9848	0.335387	0.9493	0.353299	1	0	0	0	0	0	0
2012	350000	福建省	350400	三明市	三明市2016	11000000	16.2376	117.639	26.2634	73261	19000000	35.09	50.1	285	670000	2500000	946978	18	17090	231139	13000000	35730026	89	-0.50148	11.2018	0.501	0.136393	0.679529	0.0009184	0.50148	16.7391	9.74625	5.65249	110		1	13.415	14.7469	16.048	0.331177	0.937383	0.353299	1	0	0	0	0	0	0
2013	350000	福建省	350400	三明市	三明市2017	11000000	16.2477	117.639	26.2634	82334	21000000	35.43	51.345	287	760000	2900000	1000000	22	18441	206350	13000000	39187019	89	-0.61583	11.3186	0.51345	0.138077	0.623054	0.0008751	0.61583	16.8635	9.82233	5.65948	110		1	13.5411	14.8835	16.1969	0.326055	0.922885	0.353299	1	0	0	0	0	0	0
2014	350000	福建省	350400	三明市	三明市2018	12000000	16.2682	117.639	26.2634	91406	24000000	35.77	52.59	288	920000	3000000	1100000	21	3978	202544	14000000	42477795	89	-0.705904	11.4231	0.5259	0.126226	0.580986	0.000169	0.705904	16.9741	8.28853	5.66296	110		1	13.7321	14.9044	16.3315	0.32654	0.924258	0.353299	1	0	0	0	0	0	0
2015	350000	福建省	350400	三明市	三明市2019	12000000	16.2987	117.639	26.2634	100641	26000000	34.42	53.92	289	1000000	3200000	1100000	20	1941	196047	15000000	46825823	89	-0.77565	11.5193	0.5392	0.121666	0.585446	7.46e-05	0.77565	17.0744	7.57096	5.66643	110		1	13.8451	14.9679	16.4567	0.328385	0.929482	0.353299	1	0	0	0	0	0	0
2004	350000	福建省	350500	泉州市	泉州市2008	41000000	17.5295	118.676	24.8741	34840	27000000	36.2	59.35	858.2	809180	1600000	1400000	674	169990	772763	16000000	48188552	90	0.416145	10.4586	0.5935	0.0596438	0.604809	0.0062836	-0.416145	17.1133	12.0435	6.75484	111	2018	1	13.6038	14.2939	16.5916	0.6351	0.904699	0.702002	1
2005	350000	福建省	350500	泉州市	泉州市2009	44000000	17.6047	118.676	24.8741	39227	31000000	38.25	57.95	887.2	978903	1900000	1500000	626	172000	785808	22000000	57644675	90	0.365094	10.5771	0.5795	0.0608906	0.703776	0.0056035	-0.365094	17.2396	12.0552	6.78807	111	2018	1	13.7942	14.4409	16.694	0.655714	0.934064	0.702002	1
2006	350000	福建省	350500	泉州市	泉州市2010	49000000	17.7107	118.676	24.8741	44563	36000000	36.13	60.16	683.1	5900000	2300000	1800000	622	149342	841742	26000000	72674273	90	0.321464	10.7047	0.6016	0.0644164	0.729475	0.0041891	-0.321464	17.3893	11.914	6.52664	111	2018	1	15.5854	14.6469	16.8811	0.671713	0.956854	0.702002	1
2007	350000	福建省	350500	泉州市	泉州市2011	54000000	17.8119	118.676	24.8741	52245	43000000	34.11	62.34	687.4	1500000	3000000	2400000	508	161511	933072	30000000	80949405	90	0.241981	10.8637	0.6234	0.0695384	0.707341	0.0037817	-0.241981	17.5699	11.9923	6.53292	111	2018	1	14.2155	14.904	17.0973	0.682287	0.971917	0.702002	1
2008	350000	福建省	350500	泉州市	泉州市2012	56000000	17.8463	118.676	24.8741	57291	47000000	34.39	62.22	691.3	1600000	3600000	2900000	506	131960	997200	35000000	91828625	90	0.174976	10.9559	0.6222	0.075414	0.746362	0.0027919	-0.174976	17.6713	11.7903	6.53857	111	2018	1	14.2855	15.0865	17.1968	0.682331	0.97198	0.702002	1
2009	350000	福建省	350500	泉州市	泉州市2013	58000000	17.869	118.676	24.8741	74119	52000000	34.88	61.84	698.3	2100000	4200000	3500000	495	139112	1100000	40000000	103400000	90	0.0988143	11.2134	0.6184	0.080915	0.769605	0.002666	-0.0988143	17.7702	11.843	6.54865	111	2018	1	14.5479	15.2559	17.2896	0.680662	0.969602	0.702002	1
2010	350000	福建省	350500	泉州市	泉州市2014	57000000	17.8651	118.676	24.8741	68254	57000000	35.02	61.98	709.9	1900000	4800000	3800000	461	148950	1000000	47000000	115700000	90	0.00071277	11.131	0.6198	0.083149	0.815166	0.002598	-0.00071277	17.8644	11.9114	6.56512	111	2018	1	14.4307	15.3773	17.386	0.673665	0.959635	0.702002	1
2011	350000	福建省	350500	泉州市	泉州市2015	57000000	17.8558	118.676	24.8741	72421	61000000	37.14	59.95	719.3	2300000	5400000	3900000	420	158036	979231	53000000	127000000	90	-0.0767292	11.1903	0.5995	0.0879626	0.861067	0.0025748	0.0767292	17.9325	11.9706	6.57828	111	2018	1	14.6484	15.5017	17.4209	0.664295	0.946287	0.702002	1
2012	350000	福建省	350500	泉州市	泉州市2016	56000000	17.8487	118.676	24.8741	77784	66000000	38.54	58.48	726	2400000	6000000	4200000	374	162780	1000000	58000000	138300000	90	-0.163519	11.2617	0.5848	0.08992	0.87088	0.0024491	0.163519	18.0122	12.0002	6.58755	111	2018	1	14.7034	15.6034	17.4757	0.653655	0.93113	0.702002	1
2013	350000	福建省	350500	泉州市	泉州市2017	57000000	17.8587	118.676	24.8741	87699	76000000	39.235	58.085	737	2900000	6400000	4400000	329	159194	858081	60000000	150800000	90	-0.281924	11.3817	0.58085	0.0843963	0.79948	0.0021065	0.281924	18.1406	11.9779	6.60259	111	2018	1	14.8698	15.6684	17.5973	0.648087	0.923199	0.702002	1
2014	350000	福建省	350500	泉州市	泉州市2018	58000000	17.8792	118.676	24.8741	97614	85000000	39.93	57.69	749	3500000	6300000	4700000	300	59584	985349	64000000	164200000	90	-0.375173	11.4888	0.5769	0.0746795	0.752891	0.0007036	0.375173	18.2544	10.9951	6.61874	111	2018	1	15.0711	15.6598	17.7043	0.651855	0.928566	0.702002	1
2015	350000	福建省	350500	泉州市	泉州市2019	60000000	17.9098	118.676	24.8741	114067	99000000	38.93	58.86	758	3900000	6600000	4600000	265	63966	969143	71000000	186700000	90	-0.505613	11.6446	0.5886	0.0661752	0.714804	0.0006431	0.505613	18.4154	11.0661	6.63068	111	2018	1	15.1636	15.6999	17.8854	0.653693	0.931185	0.702002	1
2004	350000	福建省	350600	漳州市	漳州市2008	12000000	16.3324	117.647	24.5129	21073	10000000	34.18	44.51	468.1	237878	922578	604859	221	50051	283419	5000000	17099698	91	0.21227	9.9558	0.4451	0.0920721	0.494878	0.004995	-0.21227	16.1201	10.8208	6.14868	112		1	12.3795	13.7349	15.3107	0.407594	0.861982	0.472857	1	0	0	0	0	0	0
2005	350000	福建省	350600	漳州市	漳州市2009	14000000	16.4214	117.647	24.5129	24619	12000000	37.3	44.14	470.5	341073	1200000	709464	218	55018	303056	6600000	20979572	91	0.139453	10.1113	0.4414	0.102487	0.556703	0.0046704	-0.139453	16.2819	10.9154	6.1538	112		1	12.7399	14.0039	15.4641	0.419441	0.887036	0.472857	1	0	0	0	0	0	0
2006	350000	福建省	350600	漳州市	漳州市2010	16000000	16.616	117.647	24.5129	29769	14000000	36.62	45.57	473.5	376340	1500000	885656	223	70076	324644	8400000	25831700	91	0.13972	10.3013	0.4557	0.103107	0.584467	0.004898	-0.13972	16.4763	11.1573	6.16015	112		1	12.8383	14.2043	15.6904	0.457262	0.96702	0.472857	1	0	0	0	0	0	0
2007	350000	福建省	350600	漳州市	漳州市2011	18000000	16.7185	117.647	24.5129	36641	18000000	36.12	47.29	477.8	573373	1800000	1100000	225	88739	372680	10000000	31779732	91	0.0304522	10.509	0.4729	0.103172	0.570079	0.0050186	-0.0304522	16.6881	11.3935	6.16919	112		1	13.2593	14.4167	15.9392	0.462638	0.97839	0.472857	1	0	0	0	0	0	0
2008	350000	福建省	350600	漳州市	漳州市2012	19000000	16.7532	117.647	24.5129	41433	20000000	36.16	47.96	480.9	660000	2200000	1300000	159	89025	392937	11000000	36379394	91	-0.0669253	10.6319	0.4796	0.109909	0.569053	0.004412	0.0669253	16.8201	11.3967	6.17566	112		1	13.4	14.612	16.0853	0.462107	0.977266	0.472857	1	0	0	0	0	0	0
2009	350000	福建省	350600	漳州市	漳州市2013	19000000	16.7761	117.647	24.5129	45726	22000000	35.72	48.82	485.4	950000	2600000	1500000	161	94552	451489	14000000	41695059	91	-0.146707	10.7304	0.4882	0.117286	0.609162	0.0042286	0.146707	16.9228	11.4569	6.18497	112		1	13.7642	14.7797	16.2058	0.461049	0.975029	0.472857	1	0	0	0	0	0	0
2010	350000	福建省	350600	漳州市	漳州市2014	19000000	16.7726	117.647	24.5129	50685	25000000	36.24	49.77	494	970000	2700000	1700000	161	101207	462335	16000000	46776843	91	-0.264362	10.8334	0.4977	0.109523	0.626134	0.004038	0.264362	17.0369	11.5249	6.20254	112		1	13.7851	14.8253	16.3392	0.45818	0.968961	0.472857	1	0	0	0	0	0	0
2011	350000	福建省	350600	漳州市	漳州市2015	19000000	16.7626	117.647	24.5129	55570	28000000	38.06	48.53	499.7	860000	3600000	1800000	158	108500	395833	19000000	53152303	91	-0.373401	10.9254	0.4853	0.128575	0.67604	0.0039207	0.373401	17.136	11.5945	6.21401	112		1	13.6647	15.0847	16.413	0.448875	0.949283	0.472857	1	0	0	0	0	0	0
2012	350000	福建省	350600	漳州市	漳州市2016	19000000	16.7564	117.647	24.5129	62196	31000000	39.95	46.75	505	1200000	3700000	1900000	148	116366	420993	21000000	60008870	91	-0.501256	11.0381	0.4675	0.118114	0.684952	0.0037233	0.501256	17.2576	11.6645	6.22456	112		1	13.981	15.1215	16.4973	0.443188	0.937256	0.472857	1	0	0	0	0	0	0
2013	350000	福建省	350600	漳州市	漳州市2017	19000000	16.7651	117.647	24.5129	69649	35000000	40.515	47.28	513	1400000	4300000	2000000	145	121662	434968	25000000	68375831	91	-0.61613	11.1512	0.4728	0.12136	0.696494	0.0034402	0.61613	17.3812	11.709	6.24028	112		1	14.1662	15.2722	16.6321	0.435938	0.921923	0.472857	1	0	0	0	0	0	0
2014	350000	福建省	350600	漳州市	漳州市2018	19000000	16.7856	117.647	24.5129	77102	39000000	41.08	47.81	518	1700000	4300000	2200000	146	82305	418339	26000000	74360639	91	-0.705584	11.2529	0.4781	0.108888	0.6614	0.0020849	0.705584	17.4912	11.3182	6.24998	112		1	14.352	15.2738	16.7533	0.437729	0.925712	0.472857	1	0	0	0	0	0	0
2015	350000	福建省	350600	漳州市	漳州市2019	20000000	16.8162	117.647	24.5129	92075	47000000	41.03	48.82	522	1900000	4400000	2200000	158	55232	412694	29000000	85626191	91	-0.858386	11.4304	0.4882	0.0928809	0.615283	0.0011647	0.858386	17.6746	10.9193	6.25767	112		1	14.4414	15.2981	16.9575	0.438608	0.92757	0.472857	1	0	0	0	0	0	0
2004	350000	福建省	350700	南平市	南平市2008	5000000	15.43	118.178	26.6418	19348	5600000	36.77	39.41	308.6	141074	557180	280461	71	5857	136832	3900000	10638845	92	-0.106756	9.8704	0.3941	0.0996488	0.698577	0.0010475	0.106756	15.5367	8.67539	5.73205	113		1	11.857	13.2306	14.6056	0.238252	0.863538	0.275902	1	0	0	0	0	0	0
2005	350000	福建省	350700	南平市	南平市2009	5400000	15.5024	118.178	26.6418	21473	6200000	37.83	39.69	309.1	186865	702391	313852	64	6167	152790	4900000	12538889	92	-0.1403	9.9746	0.3969	0.112988	0.794369	0.000992	0.1403	15.6427	8.72697	5.73366	113		1	12.1381	13.4622	14.7187	0.243965	0.884245	0.275902	1	0	0	0	0	0	0
2006	350000	福建省	350700	南平市	南平市2010	6600000	15.7043	118.178	26.6418	26279	7300000	36.28	41.83	312	1200000	870249	385886	49	7079	166756	6200000	16159319	92	-0.0972587	10.1766	0.4183	0.119433	0.847587	0.0009715	0.0972587	15.8015	8.86489	5.743	113		1	14.0306	13.6765	14.93	0.267178	0.96838	0.275902	1	0	0	0	0	0	0
2007	350000	福建省	350700	南平市	南平市2011	7300000	15.8068	118.178	26.6418	33775	8900000	34.05	42.13	313.7	389247	1200000	486803	35	7793	181286	7200000	18423791	92	-0.199583	10.4275	0.4213	0.130069	0.807112	0.0008714	0.199583	16.0064	8.96098	5.74844	113		1	12.872	13.9667	15.142	0.269861	0.978104	0.275902	1	0	0	0	0	0	0
2008	350000	福建省	350700	南平市	南平市2012	7600000	15.8415	118.178	26.6418	37756	10000000	33.67	42.8	313.6	450000	1300000	591777	35	8733	195132	8000000	20529379	92	-0.273377	10.5389	0.428	0.131529	0.799271	0.0008761	0.273377	16.1148	9.07486	5.74812	113		1	13.017	14.0863	15.2662	0.270115	0.979024	0.275902	1	0	0	0	0	0	0
2009	350000	福建省	350700	南平市	南平市2013	7800000	15.8644	118.178	26.6418	34994	11000000	33.25	43.51	315	500000	1800000	716243	33	10501	210807	9100000	23422327	92	-0.354301	10.463	0.4351	0.161077	0.823801	0.0009496	0.354301	16.2187	9.25923	5.75257	113		1	13.1224	14.3928	15.3865	0.268579	0.973459	0.275902	1	0	0	0	0	0	0
2010	350000	福建省	350700	南平市	南平市2014	7700000	15.8609	118.178	26.6418	47044	12000000	33.86	44.11	317.6	530000	1900000	809938	33	12000	207246	10000000	25956668	92	-0.466327	10.7589	0.4411	0.154464	0.82109	0.0009736	0.466327	16.3272	9.39266	5.76079	113		1	13.1806	14.4594	15.5087	0.266598	0.966276	0.275902	1	0	0	0	0	0	0
2011	350000	福建省	350700	南平市	南平市2015	7700000	15.8509	118.178	26.6418	50932	13000000	35.25	43.16	319.5	550000	2400000	864266	33	14531	410054	11000000	28596661	92	-0.559513	10.8383	0.4316	0.179147	0.814582	0.0010848	0.559513	16.4104	9.58404	5.76676	113		1	13.2177	14.6909	15.5701	0.26135	0.947258	0.275902	1	0	0	0	0	0	0
2012	350000	福建省	350700	南平市	南平市2016	7600000	15.8447	118.178	26.6418	55009	15000000	35.75	42.14	321	680000	2500000	829718	28	16249	211223	12000000	30555975	92	-0.650301	10.9153	0.4214	0.171376	0.801764	0.0011147	0.650301	16.495	9.69579	5.77144	113		1	13.4299	14.7311	15.6308	0.258404	0.936578	0.275902	1	0	0	0	0	0	0
2013	350000	福建省	350700	南平市	南平市2017	7700000	15.8534	118.178	26.6418	60884	16000000	38.115	42.71	320	800000	2800000	870769	22	23446	215809	13000000	34091130	92	-0.750286	11.0167	0.4271	0.174536	0.801905	0.0014427	0.750286	16.6037	10.0625	5.76832	113		1	13.5924	14.8581	15.7529	0.254765	0.923389	0.275902	1	0	0	0	0	0	0
2014	350000	福建省	350700	南平市	南平市2018	7800000	15.8739	118.178	26.6418	66760	18000000	40.48	43.28	320	950000	3000000	945155	20	5807	212072	14000000	36887094	92	-0.827791	11.1089	0.4328	0.165365	0.77084	0.000324	0.827791	16.7017	8.66682	5.76832	113		1	13.7642	14.9021	15.8642	0.255062	0.924465	0.275902	1	0	0	0	0	0	0
2015	350000	福建省	350700	南平市	南平市2019	8100000	15.9045	118.178	26.6418	74036	20000000	42.41	41.73	320	1100000	3100000	962277	27	8082	204642	15000000	40673688	92	-0.902772	11.2123	0.4173	0.155829	0.769576	0.0004057	0.902772	16.8072	8.99739	5.76832	113		1	13.8832	14.9482	15.9333	0.257555	0.9335	0.275902	1	0	0	0	0	0	0
2004	350000	福建省	350800	龙岩市	龙岩市2008	12000000	16.2952	117.018	25.0751	24334	6700000	31.25	51.83	291.6	163900	607222	462810	48	13426	156380	3900000	12099305	93	0.573382	10.0997	0.5183	0.0902466	0.585897	0.0019954	-0.573382	15.7219	9.50495	5.67538	114	2018	1	12.007	13.3166	15.0647	0.417217	0.961134	0.434088	1
2005	350000	福建省	350800	龙岩市	龙岩市2009	13000000	16.3722	117.018	25.0751	29725	8200000	35.87	50.19	292.4	179000	890415	543378	47	15225	175540	5800000	15866645	93	0.446667	10.2998	0.5019	0.107945	0.701189	0.0018457	-0.446667	15.9256	9.63069	5.67812	114	2018	1	12.0951	13.6994	15.2362	0.418537	0.964174	0.434088	1
2006	350000	福建省	350800	龙岩市	龙岩市2010	13000000	16.3887	117.018	25.0751	38698	9900000	33.74	53.25	294.5	249000	1100000	667481	54	16506	188613	7200000	19411880	93	0.279703	10.5636	0.5325	0.111831	0.730035	0.0016658	-0.279703	16.109	9.71148	5.68528	114	2018	1	12.4252	13.9182	15.4788	0.411668	0.94835	0.434088	1
2007	350000	福建省	350800	龙岩市	龙岩市2011	14000000	16.4891	117.018	25.0751	48554	12000000	31.15	56.51	295.4	342700	1400000	842832	53	17297	204418	8700000	24000722	93	0.154183	10.7904	0.5651	0.110881	0.704058	0.0013925	-0.154183	16.3349	9.75829	5.68833	114	2018	1	12.7446	14.1356	15.7642	0.419068	0.965398	0.434088	1
2008	350000	福建省	350800	龙岩市	龙岩市2012	15000000	16.5233	117.018	25.0751	53590	14000000	31.16	57.06	296.4	400000	1600000	1000000	48	19908	221345	10000000	27495951	93	0.0870244	10.8891	0.5706	0.11998	0.755804	0.0014482	-0.0870244	16.4363	9.89888	5.69171	114	2018	1	12.8992	14.3159	15.8752	0.418961	0.965151	0.434088	1
2009	350000	福建省	350800	龙岩市	龙岩市2013	15000000	16.546	117.018	25.0751	48842	15000000	34.19	53.79	300.1	430000	2000000	1200000	41	21500	236195	10000000	29091984	93	0.0359437	10.7964	0.5379	0.13475	0.702052	0.0014528	-0.0359437	16.5101	9.97581	5.70412	114	2018	1	12.9715	14.5057	15.89	0.418419	0.963902	0.434088	1
2010	350000	福建省	350800	龙岩市	龙岩市2014	15000000	16.5419	117.018	25.0751	62716	16000000	34.37	54.05	304.9	630000	2100000	1200000	37	24082	288791	13000000	33386472	93	-0.0593787	11.0464	0.5405	0.126495	0.796876	0.0014854	0.0593787	16.6013	10.0892	5.71998	114	2018	1	13.3535	14.5337	15.986	0.415305	0.956728	0.434088	1
2011	350000	福建省	350800	龙岩市	龙岩市2015	15000000	16.533	117.018	25.0751	66863	17000000	35.84	52.62	308.3	640000	2600000	1200000	34	26000	418100	14000000	35968335	93	-0.138132	11.1104	0.5262	0.148388	0.782681	0.0014956	0.138132	16.6711	10.1659	5.73107	114	2018	1	13.3692	14.7632	16.029	0.40594	0.935155	0.434088	1
2012	350000	福建省	350800	龙岩市	龙岩市2016	15000000	16.5253	117.018	25.0751	72354	19000000	37.2	51.01	312	750000	2700000	1300000	36	27768	621873	14000000	38828041	93	-0.232328	11.1893	0.5101	0.144683	0.756564	0.0014648	0.232328	16.7577	10.2316	5.743	114	2018	1	13.5278	14.8245	16.0845	0.39983	0.92108	0.434088	1
2013	350000	福建省	350800	龙岩市	龙岩市2017	15000000	16.536	117.018	25.0751	81504	21000000	39.53	49.475	312	840000	3000000	1400000	30	29553	694570	16000000	43897673	93	-0.344974	11.3084	0.49475	0.139808	0.765734	0.0013781	0.344974	16.881	10.2939	5.743	114	2018	1	13.6412	14.9135	16.1773	0.3961	0.912487	0.434088	1
2014	350000	福建省	350800	龙岩市	龙岩市2018	16000000	16.5565	117.018	25.0751	90655	24000000	41.86	47.94	318	1000000	3000000	1500000	31	4482	425033	18000000	48319451	93	-0.434219	11.4148	0.4794	0.12599	0.765376	0.0001873	0.434219	16.9908	8.40782	5.76205	114	2018	1	13.8353	14.9192	16.2555	0.398829	0.918775	0.434088	1
2015	350000	福建省	350800	龙岩市	龙岩市2019	16000000	16.5871	117.018	25.0751	101476	27000000	43.77	45.46	318	1100000	3200000	1600000	30	4781	435233	21000000	54453959	93	-0.516453	11.5276	0.4546	0.120297	0.792569	0.0001785	0.516453	17.1035	8.47241	5.76205	114	2018	1	13.9199	14.9857	16.3152	0.402345	0.926874	0.434088	1
2004	350000	福建省	350900	宁德市	宁德市2008	13000000	16.3853	119.548	26.6656	17851	5400000	39.76	40.39	334.1	144500	548023	242153	29	3814	177892	4000000	10540629	94	0.878475	9.78987	0.4039	0.100986	0.733241	0.0007028	-0.878475	15.5068	8.24643	5.81144	115		1	11.881	13.2141	14.6003	0.460734	0.94634	0.48686	1	0	0	0	0	0	0
2005	350000	福建省	350900	宁德市	宁德市2009	14000000	16.4391	119.548	26.6656	20174	6100000	41.37	40.09	335.5	244593	693331	275414	27	5672	192971	5700000	13257102	94	0.811593	9.9122	0.4009	0.113237	0.931192	0.0009264	-0.811593	15.6275	8.6433	5.81562	115		1	12.4073	13.4493	14.7135	0.46346	0.951939	0.48686	1	0	0	0	0	0	0
2006	350000	福建省	350900	宁德市	宁德市2010	15000000	16.5423	119.548	26.6656	25200	7400000	38.56	42.95	337.7	1900000	866062	405056	27	7098	210145	7200000	17965833	94	0.727226	10.1346	0.4295	0.117256	0.972852	0.000961	-0.727226	15.8151	8.86757	5.82216	115		1	14.4468	13.6717	14.97	0.47208	0.969643	0.48686	1	0	0	0	0	0	0
2007	350000	福建省	350900	宁德市	宁德市2011	17000000	16.6412	119.548	26.6656	32936	9300000	35.02	46.85	339.7	818600	1100000	543043	25	9512	225224	8500000	20577569	94	0.595509	10.4024	0.4685	0.122644	0.914484	0.0010227	-0.595509	16.0456	9.16031	5.82806	115		1	13.6153	13.9472	15.2874	0.475519	0.976706	0.48686	1	0	0	0	0	0	0
2008	350000	福建省	350900	宁德市	宁德市2012	17000000	16.675	119.548	26.6656	38015	11000000	33.48	47.84	341.2	440000	1400000	706378	21	12008	252935	10000000	23717427	94	0.482023	10.5458	0.4784	0.13193	0.934226	0.0011142	-0.482023	16.1929	9.39333	5.83247	115		1	12.9945	14.1675	15.4556	0.474216	0.97403	0.48686	1	0	0	0	0	0	0
2009	350000	福建省	350900	宁德市	宁德市2013	18000000	16.6975	119.548	26.6656	35698	12000000	31.28	50.66	344.7	600000	1900000	886949	19	14432	276388	12000000	27703607	94	0.365316	10.4829	0.5066	0.150118	0.939906	0.0011651	-0.365316	16.3322	9.5772	5.84267	115		1	13.3047	14.4358	15.6521	0.469984	0.965337	0.48686	1	0	0	0	0	0	0
2010	350000	福建省	350900	宁德市	宁德市2014	18000000	16.6929	119.548	26.6656	48369	14000000	31.41	51.28	349.7	650000	2000000	989222	19	17463	274926	13000000	30919494	94	0.25554	10.7866	0.5128	0.145268	0.957707	0.001269	-0.25554	16.4373	9.76784	5.85708	115		1	13.3847	14.5082	15.7695	0.464947	0.954991	0.48686	1	0	0	0	0	0	0
2011	350000	福建省	350900	宁德市	宁德市2015	18000000	16.6848	119.548	26.6656	52006	15000000	31.89	51.09	350.6	550000	2500000	1000000	19	21006	255036	14000000	33199167	94	0.169694	10.8591	0.5109	0.166743	0.936087	0.0014123	-0.169694	16.5151	9.95256	5.85965	115		1	13.2177	14.7238	15.8435	0.453852	0.932202	0.48686	1	0	0	0	0	0	0
2012	350000	福建省	350900	宁德市	宁德市2016	17000000	16.676	119.548	26.6656	56358	16000000	32.68	49.7	350	760000	2700000	1000000	12	23120	260576	15000000	35910250	94	0.0735903	10.9395	0.497	0.164449	0.917959	0.0014244	-0.0735903	16.6024	10.0485	5.85793	115		1	13.5411	14.7973	15.9033	0.44567	0.915397	0.48686	1	0	0	0	0	0	0
2013	350000	福建省	350900	宁德市	宁德市2017	18000000	16.6883	119.548	26.6656	61618	18000000	33.81	49.785	351	910000	3000000	1100000	6	6708	498907	16000000	39095668	94	-0.0080706	11.0287	0.49785	0.166623	0.881327	0.0003762	0.0080706	16.6964	8.81106	5.86079	115		1	13.7212	14.9043	15.9989	0.441646	0.907133	0.48686	1	0	0	0	0	0	0
2014	350000	福建省	350900	宁德市	宁德市2018	18000000	16.7088	119.548	26.6656	66878	19000000	34.94	49.87	353	1100000	3000000	1200000	8	1814	264900	17000000	42430196	94	-0.0733979	11.1106	0.4987	0.153922	0.894767	9.34e-05	0.0733979	16.7822	7.50329	5.86647	115		1	13.9017	14.9109	16.0865	0.444564	0.913126	0.48686	1	0	0	0	0	0	0
2015	350000	福建省	350900	宁德市	宁德市2019	19000000	16.7394	119.548	26.6656	84251	25000000	35.99	51.22	355	1300000	3400000	1300000	17	2080	249859	20000000	50788711	94	-0.275636	11.3416	0.5122	0.138434	0.816049	8.48e-05	0.275636	17.015	7.64012	5.87212	115		1	14.0466	15.0376	16.346	0.439309	0.902333	0.48686	1	0	0	0	0	0	0
2004	360000	江西省	360100	南昌市	南昌市2008	20000000	16.8224	115.858	28.6829	36105	17000000	38.49	55.4	488.6	724561	1500000	1000000	82	141052	396512	21000000	41523288	95	0.197436	10.4942	0.554	0.0892545	1.27224	0.0084967	-0.197436	16.625	11.8569	6.19154	116	2010	1	13.4933	14.2087	16.0344	0.49689	0.977824	0.508159	2	1	0	1	0	0	0
2005	360000	江西省	360100	南昌市	南昌市2009	21000000	16.8784	115.858	28.6829	39669	18000000	38.59	55.32	496	814152	1800000	1200000	86	158295	480713	29000000	51784581	95	0.151945	10.5884	0.5532	0.0989112	1.57495	0.0086147	-0.151945	16.7265	11.9722	6.20658	116	2010	1	13.6099	14.413	16.1345	0.498526	0.981043	0.508159	2	1	0	0	1	0	0
2006	360000	江西省	360100	南昌市	南昌市2010	20000000	16.8122	115.858	28.6829	43769	22000000	41.25	53.27	499.8	814152	2300000	1500000	88	201800	423875	35000000	61885645	95	-0.094443	10.6867	0.5327	0.105463	1.57334	0.0091723	0.094443	16.9066	12.215	6.21421	116	2010	1	13.6099	14.6572	16.2768	0.480826	0.946211	0.508159	2	1	1	0	0	0	0
2007	360000	江西省	360100	南昌市	南昌市2011	22000000	16.913	115.858	28.6829	53023	27000000	36.25	58.73	503.6	731000	3000000	1900000	83	228737	457067	41000000	73876463	95	-0.194214	10.8785	0.5873	0.111336	1.5119	0.0085068	0.194214	17.1072	12.3403	6.22178	116	2010	1	13.5022	14.912	16.575	0.489178	0.962649	0.508159	2	1	0	0	0	0	0
2008	360000	江西省	360100	南昌市	南昌市2012	23000000	16.9473	115.858	28.6829	58715	30000000	38.65	56.45	511	830000	3500000	2400000	85	263988	506643	47000000	84800751	95	-0.2696	10.9805	0.5645	0.115149	1.57573	0.0087981	0.2696	17.2169	12.4837	6.23637	116	2010	1	13.6292	15.0554	16.6451	0.490485	0.96522	0.508159	2	1	0	0	0	1	0
2009	360000	江西省	360100	南昌市	南昌市2013	23000000	16.97	115.858	28.6829	65412	33000000	39.82	55.47	509	1200000	4200000	2900000	83	296437	544791	55000000	97182712	95	-0.35286	11.0885	0.5547	0.125708	1.63794	0.0088859	0.35286	17.3229	12.5996	6.23245	116	2010	1	13.9639	15.2491	16.7336	0.488197	0.960717	0.508159	2	1	0	0	0	0	1
2010	360000	江西省	360100	南昌市	南昌市2014	23000000	16.966	115.858	28.6829	70373	37000000	40.57	54.99	513.9	1200000	4700000	3400000	85	321418	657300	63000000	110400000	95	-0.45173	11.1616	0.5499	0.128997	1.72555	0.0087628	0.45173	17.4177	12.6805	6.24203	116	2010	1	13.9978	15.3698	16.8197	0.481605	0.947744	0.508159	2	1	0	0	0	0	0
2011	360000	江西省	360100	南昌市	南昌市2015	23000000	16.9569	115.858	28.6829	75879	40000000	41.22	54.5	519.1	1300000	5400000	3900000	76	270607	694700	74000000	125400000	95	-0.547511	11.2369	0.545	0.135794	1.84401	0.0067652	0.547511	17.5044	12.5084	6.2521	116	2010	1	14.0624	15.5078	16.8974	0.471401	0.927665	0.508159	2	1	0	0	0	0	0
2012	360000	江西省	360100	南昌市	南昌市2016	23000000	16.9495	115.858	28.6829	81598	44000000	42.85	52.98	522	1400000	5800000	4000000	74	306452	679300	86000000	141900000	95	-0.6399	11.3096	0.5298	0.133928	1.97579	0.0070368	0.6399	17.5894	12.6328	6.25767	116	2010	1	14.1732	15.579	16.9542	0.463504	0.912125	0.508159	2	1	0	0	0	0	0
2013	360000	江西省	360100	南昌市	南昌市2017	23000000	16.9598	115.858	28.6829	88712	48000000	44.395	51.715	524	1900000	6500000	4200000	77	386418	1700000	100000000	165000000	95	-0.729955	11.3932	0.51715	0.135648	2.12038	0.0080256	0.729955	17.6898	12.8647	6.26149	116	2010	1	14.4307	15.6921	17.0304	0.458837	0.902939	0.508159	2	1	0	0	0	0	0
2014	360000	江西省	360100	南昌市	南昌市2018	24000000	16.9804	115.858	28.6829	95825	53000000	45.94	50.45	528	2400000	7500000	4600000	69	348899	638000	120000000	187900000	95	-0.800642	11.4703	0.5045	0.142647	2.2656	0.0066146	0.800642	17.781	12.7625	6.2691	116	2010	1	14.6826	15.8336	17.0968	0.456974	0.899275	0.508159	2	1	0	0	0	0	0
2015	360000	江西省	360100	南昌市	南昌市2019	24000000	17.0109	115.858	28.6829	100415	56000000	48.78	47.42	534	2700000	8300000	4800000	65	377156	617000	140000000	211500000	95	-0.829239	11.5171	0.4742	0.149054	2.47761	0.0067397	0.829239	17.8401	12.8404	6.2804	116	2010	1	14.7901	15.9367	17.094	0.46263	0.910405	0.508159	2	1	0	0	0	0	0
2004	360000	江西省	360200	景德镇市	景德镇市2008	7200000	15.7944	117.178	29.2688	20646	3200000	32.1	58.44	157.4	77395	400334	185143	18	8765	134508	1400000	5.41897e+06	96	0.809608	9.93533	0.5844	0.124337	0.426124	0.0027223	-0.809608	14.9848	9.07852	5.05879	117	2010	1	11.2567	12.9001	14.4476	0.317404	0.959339	0.330858	2	1	0	1	0	0	0
2005	360000	江西省	360200	景德镇市	景德镇市2009	7700000	15.8516	117.178	29.2688	23174	3600000	32.53	58.23	159.2	110668	579303	243328	17	10072	108288	1800000	6.5065e+06	96	0.743968	10.0508	0.5823	0.159134	0.491965	0.0027668	-0.743968	15.1076	9.21751	5.07016	117	2010	1	11.6143	13.2696	14.5668	0.317212	0.958758	0.330858	2	1	0	0	1	0	0
2006	360000	江西省	360200	景德镇市	景德镇市2010	7900000	15.8811	117.178	29.2688	29155	4600000	30.97	60.78	161.7	112023	778735	387567	15	12136	114568	2300000	8.31955e+06	96	0.536256	10.2804	0.6078	0.16874	0.491864	0.0026297	-0.536256	15.3448	9.40393	5.08574	117	2010	1	11.6265	13.5654	14.8469	0.311038	0.940098	0.330858	2	1	1	0	0	0	0
2007	360000	江西省	360200	景德镇市	景德镇市2011	8700000	15.9798	117.178	29.2688	35421	5600000	29.08	63	163.9	141200	987450	510918	14	7358	117500	2700000	10150106	96	0.433185	10.4751	0.63	0.17486	0.478606	0.001303	-0.433185	15.5467	8.90354	5.09926	117	2010	1	11.8579	13.8029	15.0846	0.317748	0.960377	0.330858	2	1	0	0	0	0	0
2008	360000	江西省	360200	景德镇市	景德镇市2012	9000000	16.0136	117.178	29.2688	39151	6300000	32.71	59.49	165.6	150000	1200000	666396	14	11762	122000	3100000	11554628	96	0.360354	10.5752	0.5949	0.192134	0.489499	0.0018722	-0.360354	15.6533	9.37263	5.10958	117	2010	1	11.9184	14.0037	15.1339	0.317963	0.961027	0.330858	2	1	0	0	0	1	0
2009	360000	江西省	360200	景德镇市	景德镇市2013	9200000	16.0361	117.178	29.2688	40981	6800000	34.03	58.28	166.5	240000	1400000	737699	15	14042	97227	3600000	12892741	96	0.303297	10.6209	0.5828	0.199031	0.530005	0.0020641	-0.303297	15.7329	9.54981	5.115	117	2010	1	12.3884	14.1186	15.1929	0.318056	0.961307	0.330858	2	1	0	0	0	0	1
2010	360000	江西省	360200	景德镇市	景德镇市2014	9200000	16.0315	117.178	29.2688	45438	7400000	34.42	58.1	167.1	240000	1500000	821539	14	15507	102535	4200000	14340825	96	0.21695	10.7241	0.581	0.20261	0.574029	0.0021006	-0.21695	15.8146	9.64905	5.11859	117	2010	1	12.3884	14.2181	15.2716	0.314278	0.949888	0.330858	2	1	0	0	0	0	0
2011	360000	江西省	360200	景德镇市	景德镇市2015	9100000	16.0235	117.178	29.2688	47216	7700000	35.91	56.68	167.3	240000	1700000	905885	13	17621	105816	5000000	15757943	96	0.164066	10.7625	0.5668	0.224027	0.646432	0.0022823	-0.164066	15.8594	9.77685	5.11979	117	2010	1	12.3884	14.3634	15.2917	0.309074	0.934161	0.330858	2	1	0	0	0	0	0
2012	360000	江西省	360200	景德镇市	景德镇市2016	9000000	16.0147	117.178	29.2688	50989	8400000	37.1	55.53	165	390000	1700000	887215	13	18772	108808	5700000	17338947	96	0.0707418	10.8394	0.5553	0.206872	0.683598	0.0022344	-0.0707418	15.9439	9.84012	5.10595	117	2010	1	12.8739	14.3683	15.3557	0.305119	0.922206	0.330858	2	1	0	0	0	0	0
2013	360000	江西省	360200	景德镇市	景德镇市2017	9100000	16.027	117.178	29.2688	50856	8400000	41.455	51.525	166	250000	1900000	867036	13	20463	110617	6900000	18533178	96	0.0792355	10.8368	0.51525	0.227809	0.815626	0.0024263	-0.0792355	15.9477	9.92637	5.11199	117	2010	1	12.4292	14.4685	15.2846	0.306484	0.926333	0.330858	2	1	0	0	0	0	0
2014	360000	江西省	360200	景德镇市	景德镇市2018	9300000	16.0475	117.178	29.2688	50723	8500000	45.81	47.52	170	250000	2000000	898553	11	22309	38563	8200000	19945089	96	0.0959476	10.8341	0.4752	0.241022	0.96599	0.0026351	-0.0959476	15.9516	10.0127	5.1358	117	2010	1	12.4292	14.5287	15.2075	0.310651	0.938927	0.330858	2	1	0	0	0	0	0
2015	360000	江西省	360200	景德镇市	景德镇市2019	9600000	16.0781	117.178	29.2688	55228	9300000	49.16	44.23	171	540000	2400000	996919	11	23675	37473	9500000	22796133	96	0.0368374	10.9192	0.4423	0.255062	1.02814	0.0025567	-0.0368374	16.0412	10.0722	5.14166	117	2010	1	13.1993	14.675	15.2255	0.312119	0.943364	0.330858	2	1	0	0	0	0	0
2004	360000	江西省	360300	萍乡市	萍乡市2008	2400000	14.7048	113.855	27.6228	21002	3900000	28.83	62.67	184.8	99846	508546	234288	5	12987	75519	1400000	6.19972e+06	192	-0.465635	9.95242	0.6267	0.131191	0.353615	0.0033503	0.465635	15.1704	9.4717	5.21927	219	2013	1	11.5114	13.1393	14.7031	0.124248	0.985763	0.126042	2
2005	360000	江西省	360300	萍乡市	萍乡市2009	2600000	14.7712	113.855	27.6228	22685	4200000	29.62	61.64	186.4	149519	696353	273057	4	13939	77760	1800000	7.2282e+06	192	-0.482951	10.0295	0.6164	0.165214	0.42222	0.0033071	0.482951	15.2541	9.54245	5.22789	219	2013	1	11.9152	13.4536	14.7703	0.124456	0.987414	0.126042	2
2006	360000	江西省	360300	萍乡市	萍乡市2010	2200000	14.6077	113.855	27.6228	28106	5200000	28.56	63.31	187.5	136107	866977	411109	4	15378	90202	2300000	9.03184e+06	192	-0.85719	10.2438	0.6331	0.166601	0.438063	0.0029551	0.85719	15.4649	9.64069	5.23378	219	2013	1	11.8212	13.6728	15.0078	0.116137	0.921412	0.126042	2
2007	360000	江西省	360300	萍乡市	萍乡市2011	2400000	14.7103	113.855	27.6228	35350	6600000	26.7	65.86	189.2	147551	1100000	584870	4	17990	87744	2500000	11085526	192	-0.989524	10.4731	0.6586	0.165181	0.386371	0.0027334	0.989524	15.6998	9.79757	5.2428	219	2013	1	11.9019	13.8991	15.2821	0.119317	0.946647	0.126042	2
2008	360000	江西省	360300	萍乡市	萍乡市2012	2500000	14.7449	113.855	27.6228	39186	7300000	31.96	60.8	191.4	200000	1300000	740916	4	22445	88103	3100000	12899878	192	-1.06265	10.5761	0.608	0.183266	0.427626	0.0030618	1.06265	15.8076	10.0188	5.25437	219	2013	1	12.2061	14.1107	15.31	0.119514	0.948207	0.126042	2
2009	360000	江西省	360300	萍乡市	萍乡市2013	2600000	14.7678	113.855	27.6228	41151	8000000	33.61	59.34	193	240000	1500000	855196	4	25486	107005	3800000	14536203	192	-1.12503	10.625	0.5934	0.187392	0.474445	0.0031924	1.12503	15.8929	10.1459	5.26269	219	2013	1	12.3884	14.2183	15.371	0.119624	0.949079	0.126042	2
2010	360000	江西省	360300	萍乡市	萍乡市2014	2600000	14.7643	113.855	27.6228	45867	8600000	34.28	58.96	195.7	240000	1600000	941966	3	28012	113889	4500000	16102285	192	-1.2087	10.7335	0.5896	0.180991	0.522238	0.0032386	1.2087	15.973	10.2404	5.27658	219	2013	1	12.3884	14.2637	15.4447	0.118434	0.93964	0.126042	2
2011	360000	江西省	360300	萍乡市	萍乡市2015	2600000	14.7543	113.855	27.6228	48133	9100000	36.42	56.7	197.6	270000	1900000	1100000	5	30758	115348	5400000	17900083	192	-1.27206	10.7817	0.567	0.203643	0.591072	0.0033712	1.27206	16.0264	10.3339	5.28624	219	2013	1	12.5062	14.435	15.459	0.115861	0.919222	0.126042	2
2012	360000	江西省	360300	萍乡市	萍乡市2016	2500000	14.7481	113.855	27.6228	52330	10000000	39.29	55	199	360000	2000000	1100000	5	33664	132535	6200000	19796098	192	-1.36824	10.8653	0.55	0.200365	0.618993	0.0033722	1.36824	16.1164	10.4242	5.2933	219	2013	1	12.7939	14.5088	15.5185	0.11389	0.903585	0.126042	2
2013	360000	江西省	360300	萍乡市	萍乡市2017	2600000	14.7568	113.855	27.6228	52318	10000000	43.45	50.755	200	450000	2200000	1000000	4	36704	133303	7200000	21224699	192	-1.36491	10.8651	0.50755	0.224117	0.721223	0.003657	1.36491	16.1218	10.5106	5.29832	219	2013	1	13.017	14.6262	15.4436	0.113978	0.904282	0.126042	2
2014	360000	江西省	360300	萍乡市	萍乡市2018	2600000	14.7774	113.855	27.6228	52307	10000000	47.61	46.51	200	530000	2500000	997094	4	40111	127836	8500000	22769660	192	-1.34973	10.8649	0.4651	0.243086	0.840246	0.0039751	1.34973	16.1271	10.5994	5.29832	219	2013	1	13.1806	14.7128	15.3616	0.115392	0.915501	0.126042	2
2015	360000	江西省	360300	萍乡市	萍乡市2019	2700000	14.8079	113.855	27.6228	48007	9300000	48.18	44.5	200	570000	2800000	1100000	7	42602	129563	10000000	23864632	192	-1.23761	10.7791	0.445	0.296557	1.0716	0.0045809	1.23761	16.0455	10.6597	5.29832	219	2013	1	13.2534	14.83	15.2358	0.117829	0.93484	0.126042	2
2004	360000	江西省	360400	九江市	九江市2008	10000000	16.1152	116.002	29.7051	14785	7000000	33.08	54.95	482.9	209476	1000000	384210	36	43649	51232	3400000	12142189	97	0.352945	9.60144	0.5495	0.149044	0.483572	0.0062302	-0.352945	15.7623	10.6839	6.17981	119		1	12.2524	13.8588	15.1635	0.362695	0.93018	0.389919	2	0	0	0	0	0	0
2005	360000	江西省	360400	九江市	九江市2009	10000000	16.1657	116.002	29.7051	17420	8300000	35.88	53.06	487.8	303767	1300000	505023	36	52072	88155	5000000	15635895	97	0.23229	9.76543	0.5306	0.161934	0.60248	0.0062634	-0.23229	15.9334	10.8604	6.18991	119		1	12.624	14.1128	15.2997	0.363161	0.931376	0.389919	2	0	0	0	0	0	0
2006	360000	江西省	360400	九江市	九江市2010	12000000	16.2886	116.002	29.7051	21862	10000000	34.33	56.17	494.5	308900	1700000	710634	40	66535	98478	6400000	19573224	97	0.13892	9.99255	0.5617	0.161349	0.618194	0.0064468	-0.13892	16.1497	11.1055	6.20355	119		1	12.6408	14.3255	15.5729	0.375708	0.963554	0.389919	2	0	0	0	0	0	0
2007	360000	江西省	360400	九江市	九江市2011	13000000	16.3883	116.002	29.7051	26464	13000000	32.85	58.57	500.2	377269	2300000	1000000	35	77258	218278	7800000	24317190	97	0.0419816	10.1836	0.5857	0.179259	0.620055	0.0061491	-0.0419816	16.3464	11.2549	6.21501	119		1	12.8407	14.6274	15.8114	0.379751	0.973923	0.389919	2	0	0	0	0	0	0
2008	360000	江西省	360400	九江市	九江市2012	14000000	16.4224	116.002	29.7051	29785	14000000	34.71	56.96	505.5	440000	3000000	1400000	33	98826	247459	9300000	28668380	97	-0.0464572	10.3018	0.5696	0.209853	0.651476	0.0069591	0.0464572	16.4688	11.5011	6.22555	119		1	12.9945	14.9075	15.906	0.378599	0.970968	0.389919	2	0	0	0	0	0	0
2009	360000	江西省	360400	九江市	九江市2013	14000000	16.445	116.002	29.7051	31530	16000000	35.8	56.08	508.4	590000	3400000	1800000	38	123107	279475	11000000	32746265	97	-0.144193	10.3587	0.5608	0.211148	0.659318	0.0076859	0.144193	16.5892	11.7208	6.23127	119		1	13.2879	15.034	16.0108	0.377937	0.969272	0.389919	2	0	0	0	0	0	0
2010	360000	江西省	360400	九江市	九江市2014	14000000	16.4407	116.002	29.7051	37097	18000000	36.98	55.34	510.6	690000	3800000	2100000	37	145006	271670	12000000	37221842	97	-0.25403	10.5213	0.5534	0.21547	0.691352	0.0081466	0.25403	16.6947	11.8845	6.23559	119		1	13.4444	15.1598	16.103	0.373719	0.958453	0.389919	2	0	0	0	0	0	0
2011	360000	江西省	360400	九江市	九江市2015	14000000	16.4321	116.002	29.7051	39505	19000000	39.28	53.32	514.9	780000	4400000	2500000	36	163019	271703	15000000	41701455	97	-0.329272	10.5842	0.5332	0.23276	0.76308	0.0085679	0.329272	16.7614	12.0016	6.24397	119		1	13.5671	15.3036	16.1325	0.368095	0.944029	0.389919	2	0	0	0	0	0	0
2012	360000	江西省	360400	九江市	九江市2016	14000000	16.424	116.002	29.7051	43338	21000000	40.77	51.95	519	950000	4700000	2600000	41	180313	287119	18000000	47228564	97	-0.434215	10.6768	0.5195	0.222058	0.837056	0.0086022	0.434215	16.8582	12.1024	6.2519	119		1	13.7642	15.3534	16.2033	0.362759	0.930346	0.389919	2	0	0	0	0	0	0
2013	360000	江西省	360400	九江市	九江市2017	14000000	16.4353	116.002	29.7051	49306	24000000	41.645	51.215	520	960000	5300000	2600000	42	198436	284336	21000000	54085025	97	-0.55746	10.8058	0.51215	0.218924	0.864625	0.0082745	0.55746	16.9928	12.1982	6.25383	119		1	13.7747	15.4738	16.3237	0.358102	0.918401	0.389919	2	0	0	0	0	0	0
2014	360000	江西省	360400	九江市	九江市2018	14000000	16.4559	116.002	29.7051	55274	27000000	42.52	50.48	522	1200000	5600000	2700000	39	217223	312056	25000000	62159957	97	-0.65555	10.9201	0.5048	0.206017	0.930713	0.0080447	0.65555	17.1114	12.2887	6.25767	119		1	13.9978	15.5316	16.4278	0.358087	0.918362	0.389919	2	0	0	0	0	0	0
2015	360000	江西省	360400	九江市	九江市2019	14000000	16.4864	116.002	29.7051	63584	31000000	44.83	48.38	524	1400000	6500000	2800000	45	234697	312583	29000000	71880168	97	-0.769845	11.0601	0.4838	0.208843	0.939823	0.0075199	0.769845	17.2562	12.3661	6.26149	119		1	14.1303	15.6901	16.5302	0.357316	0.916386	0.389919	2	0	0	0	0	0	0
2004	360000	江西省	360500	新余市	新余市2008	6100000	15.6233	114.917	27.8178	35629	4000000	27.98	64.32	121.7	68902	446101	260950	15	45075	45577	1900000	6.83673e+06	98	0.415743	10.4809	0.6432	0.110882	0.47497	0.0112037	-0.415743	15.2076	10.7161	4.80156	120		1	11.1404	13.0083	14.7663	0.270299	0.907744	0.29777	2	0	0	0	0	0	0
2005	360000	江西省	360500	新余市	新余市2009	6700000	15.7216	114.917	27.8178	42606	4800000	34.63	58.51	123.9	93113	586740	330298	13	42831	47688	2700000	8.72663e+06	98	0.328785	10.6598	0.5851	0.121183	0.566166	0.0088462	-0.328785	15.3928	10.665	4.81947	120		1	11.4416	13.2823	14.8568	0.279844	0.9398	0.29777	2	0	0	0	0	0	0
2006	360000	江西省	360500	新余市	新余市2010	7100000	15.782	114.917	27.8178	55492	6300000	30.1	63.9	117.2	113043	776593	499947	16	53106	48898	3500000	11382963	98	0.124013	10.924	0.639	0.12303	0.558172	0.0084132	-0.124013	15.658	10.88	4.76388	120		1	11.6355	13.5627	15.2102	0.276823	0.929654	0.29777	2	0	0	0	0	0	0
2007	360000	江西省	360500	新余市	新余市2011	7900000	15.8815	114.917	27.8178	68155	7800000	27.35	66.99	118.7	138432	1000000	694279	13	59383	50414	4100000	13963855	98	0.0128327	11.1296	0.6699	0.131887	0.530408	0.0076209	-0.0128327	15.8686	10.9918	4.7766	120		1	11.8381	13.8428	15.468	0.282816	0.94978	0.29777	2	0	0	0	0	0	0
2008	360000	江西省	360500	新余市	新余市2012	8200000	15.9154	114.917	27.8178	72266	8300000	31	63.19	119.9	180000	1300000	832340	12	54503	55606	4800000	15557567	98	-0.0167414	11.1881	0.6319	0.151371	0.578375	0.0065641	0.0167414	15.9322	10.906	4.78666	120		1	12.1007	14.0441	15.4731	0.283855	0.953269	0.29777	2	0	0	0	0	0	0
2009	360000	江西省	360500	新余市	新余市2013	8400000	15.938	114.917	27.8178	69840	8500000	36.13	58	121	190000	1300000	844829	11	31414	98000	5400000	16374782	98	-0.0117597	11.154	0.58	0.150469	0.641139	0.0037173	0.0117597	15.9498	10.355	4.79579	120		1	12.1548	14.0558	15.405	0.287039	0.963962	0.29777	2	0	0	0	0	0	0
2010	360000	江西省	360500	新余市	新余市2014	8300000	15.9336	114.917	27.8178	77730	9000000	36.15	57.84	121.9	220000	1300000	899242	13	34561	118000	6000000	17657463	98	-0.0794576	11.261	0.5784	0.14633	0.665081	0.003839	0.0794576	16.013	10.4505	4.8032	120		1	12.3014	14.0911	15.4655	0.285222	0.95786	0.29777	2	0	0	0	0	0	0
2011	360000	江西省	360500	新余市	新余市2015	8200000	15.9252	114.917	27.8178	81354	9500000	38.33	55.76	122.9	240000	1500000	988040	13	36562	170000	6600000	19151637	98	-0.138259	11.3066	0.5576	0.160697	0.701932	0.0038617	0.138259	16.0634	10.5068	4.81137	120		1	12.3884	14.2352	15.4793	0.281217	0.944409	0.29777	2	0	0	0	0	0	0
2012	360000	江西省	360500	新余市	新余市2016	8200000	15.9168	114.917	27.8178	88548	10000000	41.78	52.07	124	290000	1500000	957403	13	39868	275000	7100000	20686356	98	-0.23681	11.3913	0.5207	0.147609	0.689423	0.0038476	0.23681	16.1536	10.5933	4.82028	120		1	12.5776	14.2405	15.5011	0.278845	0.936444	0.29777	2	0	0	0	0	0	0
2013	360000	江西省	360500	新余市	新余市2017	8300000	15.9285	114.917	27.8178	87668	10000000	43.405	50.82	118	330000	1600000	926028	6	43500	207300	7700000	21196935	98	-0.220867	11.3813	0.5082	0.156984	0.74287	0.0042161	0.220867	16.1494	10.6805	4.77068	120		1	12.7068	14.2978	15.4725	0.279628	0.939074	0.29777	2	0	0	0	0	0	0
2014	360000	江西省	360500	新余市	新余市2018	8400000	15.949	114.917	27.8178	86789	10000000	45.03	49.57	118	330000	1400000	763601	6	47508	502000	8200000	21621170	98	-0.196042	11.3712	0.4957	0.136526	0.799622	0.0046244	0.196042	16.1451	10.7687	4.77068	120		1	12.7068	14.1538	15.4433	0.285475	0.95871	0.29777	2	0	0	0	0	0	0
2015	360000	江西省	360500	新余市	新余市2019	8700000	15.9796	114.917	27.8178	81641	9700000	46.86	46.64	119	390000	1600000	779580	6	50944	879000	9700000	23137590	98	-0.110127	11.3101	0.4664	0.160582	0.995391	0.0052412	0.110127	16.0897	10.8385	4.77912	120		1	12.8739	14.2607	15.327	0.288595	0.969188	0.29777	2	0	0	0	0	0	0
2004	360000	江西省	360600	鹰潭市	鹰潭市2008	7900000	15.8871	117.069	28.2602	23222	2600000	25.49	63.56	115.8	53398	320029	163376	5	10184	38241	1300000	4.47635e+06	99	1.12917	10.0529	0.6356	0.124708	0.507097	0.0039685	-1.12917	14.7579	9.22857	4.75186	121		1	10.8855	12.6762	14.3048	0.348664	0.94762	0.367937	2	0	0	0	0	0	0
2005	360000	江西省	360600	鹰潭市	鹰潭市2009	8300000	15.9362	117.069	28.2602	23106	2600000	28.89	59.16	117	61219	408107	181148	7	11079	43119	1900000	5.15136e+06	99	1.17759	10.0479	0.5916	0.158919	0.722424	0.0043142	-1.17759	14.7586	9.31281	4.76217	121		1	11.0222	12.9193	14.2337	0.353096	0.959664	0.367937	2	0	0	0	0	0	0
2006	360000	江西省	360600	鹰潭市	鹰潭市2010	8800000	15.9946	117.069	28.2602	30769	3400000	27.71	62.78	120.9	89932	574568	295084	8	11976	46773	2200000	6.69862e+06	99	0.941011	10.3343	0.6278	0.166596	0.637975	0.0034724	-0.941011	15.0536	9.39066	4.79496	121		1	11.4068	13.2614	14.588	0.349355	0.949498	0.367937	2	0	0	0	0	0	0
2007	360000	江西省	360600	鹰潭市	鹰潭市2011	9700000	16.0923	117.069	28.2602	37834	4300000	26.49	64.59	120.8	112338	681157	388219	5	14533	51317	2300000	7.86142e+06	99	0.823794	10.541	0.6459	0.159299	0.53782	0.0033988	-0.823794	15.2685	9.58418	4.79414	121		1	11.6293	13.4315	14.8314	0.356244	0.96822	0.367937	2	0	0	0	0	0	0
2008	360000	江西省	360600	鹰潭市	鹰潭市2012	10000000	16.1259	117.069	28.2602	42449	4800000	27.96	63.45	123	130000	880542	588261	7	16855	57450	2700000	9.23932e+06	99	0.737229	10.6561	0.6345	0.182619	0.560304	0.0034956	-0.737229	15.3886	9.7324	4.81218	121		1	11.7753	13.6883	14.9337	0.35511	0.965139	0.367937	2	0	0	0	0	0	0
2009	360000	江西省	360600	鹰潭市	鹰潭市2013	10000000	16.1483	117.069	28.2602	44278	5500000	29.37	62.58	124.3	160000	1000000	661346	8	19219	62283	3100000	10625887	99	0.621733	10.6983	0.6258	0.181338	0.567337	0.0034725	-0.621733	15.5265	9.86365	4.8227	121		1	11.9829	13.8192	15.0578	0.353946	0.961976	0.367937	2	0	0	0	0	0	0
2010	360000	江西省	360600	鹰潭市	鹰潭市2014	10000000	16.1434	117.069	28.2602	53011	6100000	30.17	61.99	125.8	180000	1100000	733931	8	21566	64205	3800000	12050343	99	0.524519	10.8783	0.6199	0.18942	0.622377	0.003553	-0.524519	15.6188	9.97887	4.83469	121		1	12.1007	13.955	15.1406	0.348924	0.948326	0.367937	2	0	0	0	0	0	0
2011	360000	江西省	360600	鹰潭市	鹰潭市2015	10000000	16.1358	117.069	28.2602	55568	6400000	32.9	59.38	126.5	220000	1300000	830110	8	24011	65340	4500000	13382538	99	0.465159	10.9254	0.5938	0.199825	0.706615	0.0037561	-0.465159	15.6707	10.0863	4.84024	121		1	12.3014	14.0603	15.1494	0.344359	0.935918	0.367937	2	0	0	0	0	0	0
2012	360000	江西省	360600	鹰潭市	鹰潭市2016	10000000	16.1263	117.069	28.2602	60136	7000000	34.23	58.18	128	410000	1300000	816182	8	26460	70522	5300000	14934867	99	0.371555	11.0044	0.5818	0.184125	0.764708	0.0038053	-0.371555	15.7548	10.1834	4.85203	121		1	12.9239	14.0626	15.2131	0.340277	0.924824	0.367937	2	0	0	0	0	0	0
2013	360000	江西省	360600	鹰潭市	鹰潭市2017	10000000	16.1396	117.069	28.2602	65030	7600000	36.155	56.61	128	290000	1300000	752545	8	28901	70949	6000000	16037222	99	0.29969	11.0826	0.5661	0.169519	0.78903	0.003817	-0.29969	15.8399	10.2716	4.85203	121		1	12.5776	14.0651	15.2709	0.341296	0.927593	0.367937	2	0	0	0	0	0	0
2014	360000	江西省	360600	鹰潭市	鹰潭市2018	10000000	16.1601	117.069	28.2602	69923	8200000	38.08	55.04	128	360000	1400000	806323	6	31589	74409	6800000	17716705	99	0.24174	11.1552	0.5504	0.171169	0.828161	0.0038571	-0.24174	15.9184	10.3606	4.85203	121		1	12.7939	14.1533	15.3213	0.341839	0.929071	0.367937	2	0	0	0	0	0	0
2015	360000	江西省	360600	鹰潭市	鹰潭市2019	11000000	16.1907	117.069	28.2602	79883	9400000	40.39	52.76	129	380000	1600000	879068	8	34124	76764	7800000	20173615	99	0.133392	11.2883	0.5276	0.164785	0.824949	0.0036264	-0.133392	16.0573	10.4378	4.85981	121		1	12.8479	14.2542	15.4179	0.342918	0.932003	0.367937	2	0	0	0	0	0	0
2004	360000	江西省	360700	赣州市	赣州市2008	12000000	16.2599	114.935	25.8318	10016	8300000	36.24	43.03	881.5	258571	1600000	554652	55	83000	779778	4300000	15860505	100	0.32229	9.21204	0.4303	0.188217	0.509496	0.0099419	-0.32229	15.9376	11.3266	6.78163	122		1	12.4629	14.2674	15.0943	0.394576	0.942868	0.418485	2	0	0	0	0	0	0
2005	360000	江西省	360700	赣州市	赣州市2009	13000000	16.343	114.935	25.8318	11201	9400000	36.92	42.32	893	392247	2100000	680858	62	87999	259846	6300000	19270254	100	0.2861	9.32385	0.4232	0.2215	0.674777	0.0093553	-0.2861	16.0569	11.3851	6.79459	122		1	12.8796	14.5496	15.197	0.401728	0.959958	0.418485	2	0	0	0	0	0	0
2006	360000	江西省	360700	赣州市	赣州市2010	13000000	16.3853	114.935	25.8318	13322	11000000	36.72	44.36	902.1	427078	2400000	790079	66	83560	295083	8500000	23668305	100	0.154154	9.49725	0.4436	0.214056	0.755863	0.0074624	-0.154154	16.2312	11.3333	6.80473	122		1	12.9647	14.6897	15.4184	0.401754	0.960021	0.418485	2	0	0	0	0	0	0
2007	360000	江西省	360700	赣州市	赣州市2011	14000000	16.4867	114.935	25.8318	15895	13000000	35.34	47.24	912.8	500346	3100000	1100000	61	92862	336276	10000000	28879656	100	0.0788983	9.67382	0.4724	0.233411	0.775019	0.0069508	-0.0788983	16.4078	11.4389	6.81652	122		1	13.1231	14.9528	15.6578	0.407328	0.97334	0.418485	2	0	0	0	0	0	0
2008	360000	江西省	360700	赣州市	赣州市2012	15000000	16.5211	114.935	25.8318	17873	15000000	37.08	46.19	922.5	680000	4000000	1400000	67	102445	450752	13000000	34623380	100	-0.00813958	9.7911	0.4619	0.267927	0.850644	0.0067913	0.00813958	16.5292	11.5371	6.82709	122		1	13.4299	15.2122	15.7568	0.406337	0.970971	0.418485	2	0	0	0	0	0	0
2009	360000	江西省	360700	赣州市	赣州市2013	15000000	16.5438	114.935	25.8318	18012	17000000	38.36	45.66	927.6	1100000	4800000	1800000	67	110714	397769	16000000	40927865	100	-0.0890555	9.79885	0.4566	0.287104	0.951955	0.0066165	0.0890555	16.6329	11.6147	6.8326	122		1	13.9017	15.385	15.849	0.405192	0.968236	0.418485	2	0	0	0	0	0	0
2010	360000	江西省	360700	赣州市	赣州市2014	15000000	16.54	114.935	25.8318	21708	18000000	38.92	45.75	941.4	1000000	5400000	2300000	68	122204	440715	19000000	46877458	100	-0.189838	9.98548	0.4575	0.290886	1.0436	0.0066286	0.189838	16.7298	11.7134	6.84737	122		1	13.8155	15.495	15.9478	0.400965	0.958134	0.418485	2	0	0	0	0	0	0
2011	360000	江西省	360700	赣州市	赣州市2015	15000000	16.5306	114.935	25.8318	23148	20000000	40.93	44.1	957.4	1500000	6100000	2500000	70	137013	435928	23000000	53416328	100	-0.267481	10.0497	0.441	0.311553	1.16398	0.0069413	0.267481	16.7981	11.8278	6.86422	122		1	14.221	15.6319	15.9794	0.394949	0.94376	0.418485	2	0	0	0	0	0	0
2012	360000	江西省	360700	赣州市	赣州市2016	15000000	16.5236	114.935	25.8318	25761	22000000	43.21	41.64	866	1600000	6800000	2400000	67	151543	466400	28000000	61958787	100	-0.386243	10.1567	0.4164	0.306648	1.28769	0.0068659	0.386243	16.9098	11.9286	6.76388	122		1	14.2979	15.7278	16.0337	0.386607	0.923825	0.418485	2	0	0	0	0	0	0
2013	360000	江西省	360700	赣州市	赣州市2017	15000000	16.5334	114.935	25.8318	29095	25000000	44.275	42.09	861	1500000	7800000	2500000	57	166738	479200	34000000	71655141	100	-0.50383	10.2784	0.4209	0.30964	1.36246	0.0066503	0.50383	17.0373	12.0242	6.75809	122		1	14.2408	15.8649	16.1719	0.380036	0.908125	0.418485	2	0	0	0	0	0	0
2014	360000	江西省	360700	赣州市	赣州市2018	15000000	16.554	114.935	25.8318	32429	28000000	45.34	42.54	978	2100000	8600000	2700000	58	184420	554200	40000000	82674664	100	-0.596329	10.3868	0.4254	0.305492	1.4417	0.0065694	0.596329	17.1503	12.125	6.88551	122		1	14.5716	15.9645	16.2956	0.380239	0.908609	0.418485	2	0	0	0	0	0	0
2015	360000	江西省	360700	赣州市	赣州市2019	16000000	16.5845	114.935	25.8318	39968	35000000	49.79	39.38	982	2200000	10000000	2800000	58	201182	562500	48000000	98836412	100	-0.778896	10.5959	0.3938	0.289995	1.3887	0.0057911	0.778896	17.3634	12.212	6.88959	122		1	14.5902	16.1255	16.4315	0.377664	0.902456	0.418485	2	0	0	0	0	0	0
2004	360000	江西省	360800	吉安市	吉安市2008	10000000	16.1374	114.993	27.1134	10571	5100000	30.03	46.24	482.5	95428	1000000	324379	27	30053	38366	2200000	8.72639e+06	101	0.702534	9.26596	0.4624	0.198454	0.430613	0.005951	-0.702534	15.4349	10.3107	6.17898	123		1	11.4661	13.8177	14.6636	0.383185	0.939309	0.407944	2	0	0	0	0	0	0
2005	360000	江西省	360800	吉安市	吉安市2009	11000000	16.1914	114.993	27.1134	12137	5800000	29.29	48.58	487.2	122719	1300000	397408	28	34481	144131	3100000	10950070	101	0.611004	9.4041	0.4858	0.219252	0.533582	0.0059032	-0.611004	15.5804	10.4482	6.18867	123		1	11.7177	14.0629	14.8585	0.383821	0.940868	0.407944	2	0	0	0	0	0	0
2006	360000	江西省	360800	吉安市	吉安市2010	12000000	16.2796	114.993	27.1134	14969	7200000	29.67	50.48	492.1	206138	1600000	570967	29	44005	168295	3700000	13533795	101	0.489295	9.6138	0.5048	0.219782	0.519044	0.0061074	-0.489295	15.7903	10.6921	6.19868	123		1	12.2363	14.2752	15.1067	0.390522	0.957294	0.407944	2	0	0	0	0	0	0
2007	360000	江西省	360800	吉安市	吉安市2011	13000000	16.3785	114.993	27.1134	16830	8800000	28.36	53	498.3	310638	2000000	768113	26	50246	169429	4500000	16560120	101	0.389269	9.73098	0.53	0.224351	0.509783	0.0057159	-0.389269	15.9892	10.8247	6.2112	123		1	12.6464	14.4947	15.3543	0.396502	0.971952	0.407944	2	0	0	0	0	0	0
2008	360000	江西省	360800	吉安市	吉安市2012	13000000	16.4123	114.993	27.1134	18660	10000000	30.33	51.73	503.5	400000	2500000	1000000	31	56498	168693	5700000	19886784	101	0.287946	9.83419	0.5173	0.245408	0.563986	0.0056146	-0.287946	16.1243	10.942	6.22158	123		1	12.8992	14.7195	15.4652	0.395686	0.969953	0.407944	2	0	0	0	0	0	0
2009	360000	江西省	360800	吉安市	吉安市2013	14000000	16.4348	114.993	27.1134	22081	11000000	31.67	51.15	507.3	460000	2900000	1200000	34	68427	188076	7100000	23193023	101	0.199904	10.0025	0.5115	0.253839	0.635941	0.0060883	-0.199904	16.2349	11.1335	6.2291	123		1	13.039	14.8638	15.5645	0.394813	0.967813	0.407944	2	0	0	0	0	0	0
2010	360000	江西省	360800	吉安市	吉安市2014	14000000	16.4302	114.993	27.1134	25486	12000000	32.51	51.07	487.4	530000	3100000	1400000	37	78585	192153	8800000	26529277	101	0.095298	10.1459	0.5107	0.248523	0.705942	0.0063267	-0.095298	16.3349	11.2719	6.18909	123		1	13.1806	14.9427	15.6629	0.390581	0.957438	0.407944	2	0	0	0	0	0	0
2011	360000	江西省	360800	吉安市	吉安市2015	14000000	16.4221	114.993	27.1134	27168	13000000	34.16	49.47	489	550000	3600000	1600000	39	88322	194256	11000000	29912924	101	0.019939	10.2098	0.4947	0.27071	0.794384	0.0066482	-0.019939	16.4022	11.3887	6.19236	123		1	13.2177	15.0955	15.6984	0.384258	0.941938	0.407944	2	0	0	0	0	0	0
2012	360000	江西省	360800	吉安市	吉安市2016	13000000	16.4134	114.993	27.1134	29772	15000000	35.53	48.51	491	710000	3800000	1600000	35	97473	210024	13000000	33794962	101	-0.0841122	10.3014	0.4851	0.262152	0.871235	0.00667	0.0841122	16.4975	11.4873	6.19644	123		1	13.473	15.1586	15.7741	0.377843	0.926215	0.407944	2	0	0	0	0	0	0
2013	360000	江西省	360800	吉安市	吉安市2017	14000000	16.4256	114.993	27.1134	32487	16000000	39.12	46.93	536	920000	4300000	1600000	30	107035	301682	16000000	38883460	101	-0.163626	10.3886	0.4693	0.270455	0.974271	0.0066822	0.163626	16.5892	11.5809	6.28413	123		1	13.7321	15.2816	15.8327	0.376212	0.922215	0.407944	2	0	0	0	0	0	0
2014	360000	江西省	360800	吉安市	吉安市2018	14000000	16.4461	114.993	27.1134	35202	17000000	42.71	45.35	538	1100000	4800000	1700000	32	117225	223786	19000000	44098307	101	-0.227134	10.4689	0.4535	0.278106	1.07393	0.0067284	0.227134	16.6733	11.6718	6.28786	123		1	13.8738	15.3935	15.8825	0.376099	0.921938	0.407944	2	0	0	0	0	0	0
2015	360000	江西省	360800	吉安市	吉安市2019	14000000	16.4767	114.993	27.1134	42060	21000000	44.4	45.34	540	1200000	5400000	1800000	32	126637	238758	22000000	51844227	101	-0.3762	10.6469	0.4534	0.260319	1.06565	0.0060737	0.3762	16.8529	11.7491	6.29157	123		1	13.9639	15.507	16.0619	0.37461	0.918288	0.407944	2	0	0	0	0	0	0
2004	360000	江西省	360900	宜春市	宜春市2008	12000000	16.2759	114.417	27.8156	11336	6200000	26.28	52	541.6	137933	1000000	364740	18	29361	148800	3000000	10851049	102	0.643893	9.33583	0.52	0.170057	0.481666	0.0047741	-0.643893	15.632	10.2874	6.29453	124		1	11.8345	13.8603	14.978	0.409637	0.947466	0.432351	2	0	0	0	0	0	0
2005	360000	江西省	360900	宜春市	宜春市2009	12000000	16.3326	114.417	27.8156	12769	7000000	26.2	52.95	545.7	153411	1400000	476570	29	32614	157200	4000000	13267522	102	0.570801	9.45485	0.5295	0.197827	0.577865	0.0046575	-0.570801	15.7618	10.3925	6.30207	124		1	11.9409	14.1414	15.1259	0.410864	0.950303	0.432351	2	0	0	0	0	0	0
2006	360000	江西省	360900	宜春市	宜春市2010	13000000	16.3977	114.417	27.8156	16075	8700000	24.47	56.58	553.9	238300	1700000	662957	29	36151	148000	5100000	16605123	102	0.41885	9.68508	0.5658	0.197251	0.584683	0.0041553	-0.41885	15.9788	10.4955	6.31698	124		1	12.3813	14.3556	15.4093	0.412355	0.953752	0.432351	2	0	0	0	0	0	0
2007	360000	江西省	360900	宜春市	宜春市2011	15000000	16.4978	114.417	27.8156	19823	11000000	23.67	59.17	562.4	238600	2200000	923424	27	43077	153500	5700000	20003956	102	0.304649	9.89465	0.5917	0.199647	0.528092	0.0039961	-0.304649	16.1932	10.6707	6.33221	124		1	12.3825	14.582	15.6684	0.419162	0.969496	0.432351	2	0	0	0	0	0	0
2008	360000	江西省	360900	宜春市	宜春市2012	15000000	16.532	114.417	27.8156	22855	12000000	27.47	56.28	570	330000	2700000	1300000	26	47667	161200	7300000	24389350	102	0.192637	10.037	0.5628	0.215819	0.587843	0.0038207	-0.192637	16.3393	10.772	6.34564	124		1	12.7068	14.806	15.7645	0.418372	0.967669	0.432351	2	0	0	0	0	0	0
2009	360000	江西省	360900	宜春市	宜春市2013	15000000	16.5546	114.417	27.8156	23998	14000000	29.38	55.22	575.6	360000	3000000	1600000	28	53208	172700	9200000	28288472	102	0.109324	10.0858	0.5522	0.219793	0.660702	0.003836	-0.109324	16.4453	10.882	6.35541	124		1	12.7939	14.9302	15.8514	0.417904	0.966587	0.432351	2	0	0	0	0	0	0
2010	360000	江西省	360900	宜春市	宜春市2014	15000000	16.5504	114.417	27.8156	27764	15000000	31.14	54.14	586.9	550000	3500000	1900000	29	59300	182600	11000000	32408961	102	0.0116251	10.2315	0.5414	0.227653	0.721486	0.0038937	-0.0116251	16.5388	10.9904	6.37485	124		1	13.2177	15.0588	15.9252	0.413265	0.955856	0.432351	2	0	0	0	0	0	0
2011	360000	江西省	360900	宜春市	宜春市2015	15000000	16.5416	114.417	27.8156	29457	16000000	33.71	51.73	596.3	620000	4000000	2200000	29	65440	216800	13000000	36514202	102	-0.0595219	10.2907	0.5173	0.248922	0.813438	0.004037	0.0595219	16.6012	11.0889	6.39074	124		1	13.3375	15.2105	15.942	0.406825	0.940961	0.432351	2	0	0	0	0	0	0
2012	360000	江西省	360900	宜春市	宜春市2016	15000000	16.5338	114.417	27.8156	32269	18000000	39.43	45.07	600	710000	4300000	2200000	31	70969	239000	16000000	41083242	102	-0.162018	10.3819	0.4507	0.244029	0.878907	0.0039827	0.162018	16.6958	11.17	6.39693	124		1	13.473	15.2853	15.8988	0.402527	0.93102	0.432351	2	0	0	0	0	0	0
2013	360000	江西省	360900	宜春市	宜春市2017	15000000	16.5448	114.417	27.8156	35734	20000000	41.13	44.945	602	960000	4800000	2300000	27	77176	266400	19000000	47281394	102	-0.257125	10.4839	0.44945	0.239753	0.965175	0.003895	0.257125	16.8019	11.2538	6.40026	124		1	13.7747	15.3737	16.0022	0.399111	0.923119	0.432351	2	0	0	0	0	0	0
2014	360000	江西省	360900	宜春市	宜春市2018	16000000	16.5653	114.417	27.8156	39199	22000000	42.83	44.82	603	1300000	5200000	2400000	29	84471	289566	23000000	54309803	102	-0.332508	10.5764	0.4482	0.239995	1.0633	0.0038733	0.332508	16.8978	11.3442	6.40192	124		1	14.0779	15.4707	16.0953	0.398307	0.92126	0.432351	2	0	0	0	0	0	0
2015	360000	江西省	360900	宜春市	宜春市2019	16000000	16.5958	114.417	27.8156	48182	27000000	46.67	42.28	604	1400000	6200000	2500000	30	90763	281979	27000000	64371373	102	-0.51105	10.7828	0.4228	0.230922	1.00412	0.0033766	0.51105	17.1069	11.416	6.40357	124		1	14.1591	15.6412	16.246	0.395064	0.913758	0.432351	2	0	0	0	0	0	0
2004	360000	江西省	361000	抚州市	抚州市2008	3500000	15.0626	116.358	27.9492	11233	4300000	29.83	47.98	385.8	197410	807529	259963	16	15164	66368	1900000	7.61805e+06	103	-0.220902	9.3267	0.4798	0.186045	0.442175	0.0034936	0.220902	15.2835	9.62668	5.95532	125		1	12.193	13.6017	14.5491	0.177944	0.770779	0.230862	2	0	0	0	0	0	0
2005	360000	江西省	361000	抚州市	抚州市2009	3700000	15.1282	116.358	27.9492	12923	5000000	31	47.28	389.2	207171	1100000	355950	16	13599	70447	2500000	9.26757e+06	103	-0.302575	9.46684	0.4728	0.209086	0.502324	0.0027041	0.302575	15.4308	9.51775	5.96409	125		1	12.2413	13.8657	14.6817	0.180307	0.781015	0.230862	2	0	0	0	0	0	0
2006	360000	江西省	361000	抚州市	抚州市2010	5400000	15.5091	116.358	27.9492	16083	6300000	31.06	49.91	401.6	209562	1400000	554271	17	15160	84297	3300000	11827445	103	-0.146933	9.68558	0.4991	0.221337	0.516315	0.0024063	0.146933	15.6561	9.62642	5.99546	125		1	12.2528	14.148	14.9611	0.223699	0.968973	0.230862	2	0	0	0	0	0	0
2007	360000	江西省	361000	抚州市	抚州市2011	6000000	15.6117	116.358	27.9492	18907	7400000	28.28	53.28	408	201800	1800000	759910	14	17630	130716	3800000	14141784	103	-0.208699	9.84734	0.5328	0.240625	0.51184	0.0023744	0.208699	15.8204	9.77736	6.01127	125		1	12.215	14.3959	15.1908	0.226123	0.979469	0.230862	2	0	0	0	0	0	0
2008	360000	江西省	361000	抚州市	抚州市2012	6200000	15.6463	116.358	27.9492	20922	8300000	28.74	52.84	394.3	290000	2000000	872478	14	19625	149581	4700000	16373165	103	-0.279432	9.94861	0.5284	0.24509	0.575419	0.0023787	0.279432	15.9258	9.88456	5.97711	125		1	12.5776	14.5196	15.2879	0.226314	0.980296	0.230862	2	0	0	0	0	0	0
2009	360000	江西省	361000	抚州市	抚州市2013	6400000	15.6693	116.358	27.9492	22396	9400000	30.63	51.99	395.6	340000	2300000	1000000	13	22089	164107	6000000	19227944	103	-0.387651	10.0167	0.5199	0.242037	0.636888	0.0023483	0.387651	16.0569	10.0028	5.9804	125		1	12.7367	14.6382	15.4028	0.22608	0.979285	0.230862	2	0	0	0	0	0	0
2010	360000	江西省	361000	抚州市	抚州市2014	6400000	15.6657	116.358	27.9492	26119	10000000	31.65	51.59	397	430000	2600000	1200000	14	25104	162720	7600000	22293205	103	-0.488477	10.1705	0.5159	0.246717	0.729113	0.0024214	0.488477	16.1542	10.1308	5.98394	125		1	12.9715	14.7547	15.4924	0.224761	0.973571	0.230862	2	0	0	0	0	0	0
2011	360000	江西省	361000	抚州市	抚州市2015	6300000	15.6558	116.358	27.9492	27735	11000000	33.84	49.7	398.5	490000	2900000	1300000	17	39162	169812	8100000	24045686	103	-0.562308	10.2305	0.497	0.266298	0.728941	0.0035436	0.562308	16.2181	10.5755	5.98771	125		1	13.1022	14.8949	15.5189	0.222691	0.964606	0.230862	2	0	0	0	0	0	0
[truncated: 1,600 more rows]
[truncated: 47 more columns]
